# Supplementary material for: Intermittent theta burst stimulation enhances prefrontal activation and connectivity: evidence from fNIRS
Source: Front Hum Neurosci. 2025 Aug 26;19:1608502. doi: 10.3389/fnhum.2025.1608502 (PMC12418203; doi:10.3389/fnhum.2025.1608502)
Supplement: Supplementary file 1 [file Data_Sheet_1.zip]

Archive with 28 entries (27 files):
- batch-analysis/
- batch-analysis/1.cfg
- batch-analysis/batch_plot_GroupMeanByChannel.m
- batch-analysis/batch_plot_GroupMeanByROI.m
- batch-analysis/csv2nirs_zpwV4.m
- batch-analysis/csv_read.m
- batch-analysis/csv_write.m
- batch-analysis/excel.m
- batch-analysis/matlab基本命令.m
- batch-analysis/N2_getNetworkindex.m
- batch-analysis/s5_calculate_EdgeNumber.m
- batch-analysis/s7_zlhk_plot_FCmatrixCircos_matlab2014a.m
- batch-analysis/s8_zlhk_plot_FCmatrixCircos_matlab2014b.m
- batch-analysis/split_csvData.m
- batch-analysis/zlhk_calculateCV_and_singular.m
- batch-analysis/zlhk_calculatekeyindexROI.m
- batch-analysis/zlhk_csv2nirs.m
- batch-analysis/zlhk_delete_bad_channel.m
- batch-analysis/zlhk_Downsample_V2.m
- batch-analysis/zlhk_Modify_mark.m
- batch-analysis/zlhk_SelectChannel.m
- batch-analysis/zpw_calculatekeyindex.m
- batch-analysis/zpw_datacheck.m
- batch-analysis/zpw_datasegment.m
- batch-analysis/zpw_getBetavalue.m
- batch-analysis/zpw_plot_wave.m
- batch-analysis/zpw_power_spectrum.m
- batch-analysis/zpw_stat_Ttest.m
