# Supplementary material for: Intermittent theta burst stimulation enhances prefrontal activation and connectivity: evidence from fNIRS
Source: Front Hum Neurosci. 2025 Aug 26;19:1608502. doi: 10.3389/fnhum.2025.1608502 (PMC12418203; doi:10.3389/fnhum.2025.1608502)
Supplement: Supplementary file 1 [file Data_Sheet_1.zip › batch-analysis/1.cfg]

@ hmrIntensity2OD dod (d
@ hmrMotionArtifactByChannel [tIncAuto,tIncChAuto] (dod,t,SD,tIncMan tMotion %0.1f 0.5 tMask %0.1f 1.0 STDEVthresh %0.1f 50.0 AMPthresh %0.2f 5.00
@ hmrMotionCorrectSpline [dod] (dod,t,SD,tIncChAuto p %.2f 0.99 turnon %d 1
@ hmrBandpassFilt dod (dod,t hpf %0.3f 0.010 lpf %0.2f 0.50
@ hmrOD2Conc dc (dod,SD ppf %0.1f_%0.1f 6.0_6.0
