# Supplementary material for: Intermittent theta burst stimulation enhances prefrontal activation and connectivity: evidence from fNIRS
Source: Front Hum Neurosci. 2025 Aug 26;19:1608502. doi: 10.3389/fnhum.2025.1608502 (PMC12418203; doi:10.3389/fnhum.2025.1608502)
Supplement: Supplementary file 1 [file Data_Sheet_1.zip › batch-analysis/batch_plot_GroupMeanByChannel.m]

%% plot group average for each group in each channel
% 1. Çë½«ËùÓÐÊý¾ÝÓÃHomer2´¦ÀíÍê±Ï£¬²¢±£´æ³É.nirs¸ñÊ½ÎÄ¼þ
% 2. ¿ÉÒÔ»æÖÆÈÎÒâ×é±ðºÍÈÎÒâÅ¨¶ÈÊý¾Ý£¬ÈÎÒâÌõ¼þµÄÊý¾Ý£¬µ«ÇúÏßÊý²»³¬¹ý6£¬Ò²¾ÍÊÇËµ×é±ðÊý*Å¨¶ÈÖ¸±êÊý*Ìõ¼þÊý²»³¬¹ý6£¬±ÈÈç»æÖÆA×é£¬B×é£¬C×éµÄHbOºÍHbRµÄ²¨ÐÎÍ¼£¬Ò²¾ÍÊÇ3*2=6¸öÇúÏß
% 3. ¸ù¾ÝHomer2×öblock averageµÄ½á¹û½øÐÐ»æÍ¼£¬»æÖÆHomer2Ñ¡ÔñµÄÊ±¼äBlock averageµÄÊ±¼ä´°¿Ú
% Edited by Zhang Peiwen in 2022.3.11

%%%%%%%%%%%%%%%%%%%%%%%%%%%%%%%%%%%%%%%%%%%%%%%%%%%%%%%%%%%%%%%%%%%%%%%%%%%%%%%%%%%%%%%%%%%%%%%%%%%%%%%

close all
clear;clc
%% ================================Parameter Input Start==========================================================%%
rawpath = uigetdir('´ò¿ªÊý¾Ý¸ùÎÄ¼þ¼Ð'); % ÊäÈëÊý¾Ý¸ùÂ·¾¶£¨×¢Òâ£º·Ö×éµÄÉÏÒ»¼¶ÎÄ¼þ¼Ð£©
Group_name = {'ÖÎÁÆÇ°','ÖÎÁÆºó'}; % ÇëÊäÈëÒªÔÚÍ¬Ò»ÕÅ×ÓÍ¼ÖÐ»æÖÆÄÄÐ©·Ö×éµÄÊý¾Ý£¬Ã¿¸ö·Ö×éÒ»ÌõÇúÏß£¨×¢Òâ£ºÊäÈëµÄ·Ö×éÃû³ÆÒªºÍ¸Ã·Ö×éÎÄ¼þ¼ÐÃû³ÆÍêÈ«Ò»ÖÂ£©
Hb_name = {'HbO'}; % ÇëÊäÈë»æÖÆÄÄÖÖÅ¨¶ÈÖ¸±êµÄÇúÏß£¬¿ÉÒÔÈÎÒ»»ò¶þ»òÈý¸öÖ¸±ê£¨×¢Òâ£ºÃû³ÆÒªºÍÕâ¸öÍêÈ«Ò»ÖÂ:'HbO','HbR','HbT'£©
num_condition = 1; % Èç¹ûÊµÑéÖÐÖ»ÓÐ1¸öÈÎÎñÌõ¼þ£¬ÔòÌî1£»Èç¹ûÊµÑéÖÐ ÓÐ¶à¸öÌõ¼þÌî2   
block_condition = [1]; % ÓÃÓÚ»­Í¼µÄÌõ¼þÀàÐÍÊý£¬Èç¹ûÖ»ÓÐÒ»¸öÌõ¼þ£¬ÔòÎª[1]£»Èç¹ûÒªÔÚÍ¬Ò»ÕÅÍ¼ÉÏ»­¶à¸öÌõ¼þÔò[1,2,...]
condition_name = {'½±Àø'}; % Ìõ¼þµÄÃû³Æ£¬Êµ¼ÊÏëÒª»­ÄÄ¼¸¸öÌõ¼þ£¬¾ÍÐ´¼¸¸ö£¬block_conditionºÍcondition_nameµÄÊýÄ¿¶ÔÓ¦
error_shadow = 0;   % 1´ú±í»­Îó²îÒõÓ°£¬Ñ¡ÓÃ±ê×¼²î£»2´ú±í»­Îó²îÒõÓ°£¬Ñ¡ÓÃ±ê×¼Îó£»0´ú±í²»»­Îó²îÒõÓ°
xlimit = [];    % ºá×ø±êÊ±¼ä´°µÄ¿í¶È,¿ÉÒÔÎª¿Õ£¨[]£©,×¢Òâ£ºµ±Îª[]Ê±²»¶Ôºá×ø±ê·¶Î§ÉèÏÞ£¬×Ô¶¯»¯ºá×ø±ê·¶Î§
ylimit = [];    % ×Ý×ø±êÊ±¼ä´°µÄ¿í¶È,¿ÉÒÔÎª¿Õ£¨[]£©,×¢Òâ£ºµ±Îª[]Ê±²»¶Ô×Ý×ø±ê·¶Î§ÉèÏÞ£¬×Ô¶¯»¯×Ý×ø±ê·¶Î§
yn_legend = 0;   % 1´ú±íÌí¼ÓÊý¾Ý±êÇ©£¬0´ú±í²»Ìí¼ÓÊý¾Ý±êÇ©(ËùÓÐÍ¨µÀ¶¼»­Ê±£¬legendÍ¨³£²»Ìí¼Ó£¬·ñÔò¿ÉÄÜ»áÕÚµ²ÇúÏß)
x_title = '';   %ºá×ø±êµÄ±êÌâ£¬±ÈÈç£ºtime(seconds)£¬Èç¹ûÎª¿Õ²»»­ºá×ø±ê±êÌâ
y_title = ''; %×Ý×ø±êµÄ±êÌâ£¬±ÈÈç£ºHbO concentration£¬Èç¹ûÎª¿Õ£¨¡®¡¯£©,²»»­×Ý×ø±ê±êÌâ
channel_matrix_location = 'E:\5.15 ÈÎÎñÌ¬ Á·Ï°\0_document_pre\3¡¢¹â¼«·Ö²¼\ZLHK37.mat';  % ÕÒµ½ÎÄ¼þÂ·¾¶²¢¸ü¸Ä
scale_factor = 1;
%% ================================Parameter Input End==========================================================%
%% Main Procedure 
load(channel_matrix_location)
channel_matrix=[channel_matrix,zeros(size(channel_matrix,1),1)];

k = 0;
for iGroup = 1:length(Group_name)
    sublist = dir([fullfile(rawpath,Group_name{iGroup}),'\*.nirs']);
    for iHb = 1:length(Hb_name)
        if num_condition > 1
            for iCon = 1:size(block_condition,2)
                k = k + 1;
                data_legend{k} = [];
                if length(Group_name) > 1
                    data_legend{k} = strcat(data_legend{k},Group_name{iGroup});
                end
                if length(Hb_name) > 1
                    data_legend{k} = strcat(data_legend{k},Hb_name{iHb});
                end
                if length(condition_name) > 1
                    data_legend{k} = strcat(data_legend{k},condition_name{iCon});
                end
                if length(Group_name) == 1 & length(Hb_name) == 1 & length(condition_name) == 1
                    data_legend{k} = Hb_name{iHb};
                end
                for iSub = 1:length(sublist)
                    load(fullfile(rawpath,Group_name{iGroup},sublist(iSub).name),'-mat')
                    if strcmp(Hb_name{iHb},'HbO')
                        data_Hb{k}(iSub,:,:) = squeeze(procResult.dcAvg(:,1,:,block_condition(iCon)))  * scale_factor;  % 4D:time * index(HbO,HbR,HbT) * chan * condition  to  cell(3D):{k}(sub * time * channel)
                    elseif strcmp(Hb_name{iHb},'HbR')
                        data_Hb{k}(iSub,:,:) = squeeze(procResult.dcAvg(:,2,:,block_condition(iCon)))  * scale_factor;  % 4D:time * index(HbO,HbR,HbT) * chan * condition  to  cell(3D):{k}(sub * time * channel)
                    elseif strcmp(Hb_name{iHb},'HbT')
                        data_Hb{k}(iSub,:,:) = squeeze(procResult.dcAvg(:,3,:,block_condition(iCon)))  * scale_factor;  % 4D:time * index(HbO,HbR,HbT) * chan * condition  to  cell(3D):{k}(sub * time * channel)
                    else
                        error('HbÃüÃûÓÐÎÊÌâ')
                    end  
                end
            end
        else
            k = k + 1;
            data_legend{k} = [];
            if length(Group_name) > 1
                data_legend{k} = strcat(data_legend{k},Group_name{iGroup});
            end
            if length(Hb_name) > 1
                data_legend{k} = strcat(data_legend{k},Hb_name{iHb});
            end
            if length(condition_name) > 1
                data_legend{k} = strcat(data_legend{k},condition_name{iCon});
            end
            if length(Group_name) == 1 & length(Hb_name) == 1 & length(condition_name) == 1
                data_legend{k} = Hb_name{iHb};
            end
            for iSub = 1:length(sublist)
                load(fullfile(rawpath,Group_name{iGroup},sublist(iSub).name),'-mat')
                if strcmp(Hb_name{iHb},'HbO')
                    data_Hb{k}(iSub,:,:) = squeeze(procResult.dcAvg(:,1,:)) * scale_factor; % 3D:time * index(HbO,HbR,HbT) * chan  to  cell(3D):{k}(sub * time * channel)
                elseif strcmp(Hb_name{iHb},'HbR')
                    data_Hb{k}(iSub,:,:) = squeeze(procResult.dcAvg(:,2,:)) * scale_factor; % 3D:time * index(HbO,HbR,HbT) * chan  to  cell(3D):{k}(sub * time * channel)
                elseif strcmp(Hb_name{iHb},'HbT')
                    data_Hb{k}(iSub,:,:) = squeeze(procResult.dcAvg(:,3,:)) * scale_factor; % 3D:time * index(HbO,HbR,HbT) * chan  to  cell(3D):{k}(sub * time * channel)
                else
                    error('HbÃüÃûÓÐÎÊÌâ')
                end
            end
        end
        
    end
end    

% ¼ÆËãÃ¿¸öÍ¨µÀµÄ×éÆ½¾ù½á¹û
for ik = 1:length(data_Hb)
    Hb_mean(:,:,:,ik) = mean(data_Hb{ik},1);  % 1(sub mean) * time * channel * k
    Hb_std(:,:,:,ik) = std(data_Hb{ik},0,1); %  1(sub std) * time * channel *  k     std:standard deviation 
    Hb_SE(:,:,:,ik) = std(data_Hb{ik},0,1) / (size(data_Hb{ik},1)^(0.5));  %  1(sub SE) * time * channel *  k     SE:standard error, SE = std/(n^0.5)
end

% »æÖÆÃ¿¸öÍ¨µÀµÄ×éÆ½¾ù½á¹ûÍ¼
figure('name','h1','position',[0,0,1920,1080],'color',[1,1,1])
x_time = procResult.tHRF;
k=0;
for ix = 1:size(channel_matrix,1)
    for iy = 1:size(channel_matrix,2)
        k=k+1;
        if channel_matrix(ix,iy) ~= 0
            subplot(size(channel_matrix,1),size(channel_matrix,2),[k,k+1],'color',[1,1,1])
            y_Hb = squeeze(Hb_mean(:,:,channel_matrix(ix,iy),:));    % 4D: 1(sub mean) * time * 1(specify channel) * k to  2D: k * time
            if error_shadow == 1
                errorshadow = squeeze(Hb_std(:,:,channel_matrix(ix,iy),:)); % 4D: 1(sub std) * time * 1(specify channel) * k to  2D: k * time
            elseif error_shadow == 2
                errorshadow = squeeze(Hb_SE(:,:,channel_matrix(ix,iy),:));  % 4D: 1(sub SE) * time * 1(specify channel) * k to  2D: k * time
            else
                errorshadow = [];
            end
            if yn_legend == 1
                data_legend = data_legend;
            else
                data_legend = [];
            end
            graph_title = strcat('ch',num2str(channel_matrix(ix,iy)));
            zpw_plot_wave(x_time,y_Hb,errorshadow,xlimit,ylimit,data_legend,x_title,y_title,graph_title)
            clear errorshadow y_Hb graph_title
        end
    end
end
