# Supplementary material for: Intermittent theta burst stimulation enhances prefrontal activation and connectivity: evidence from fNIRS
Source: Front Hum Neurosci. 2025 Aug 26;19:1608502. doi: 10.3389/fnhum.2025.1608502 (PMC12418203; doi:10.3389/fnhum.2025.1608502)
Supplement: Supplementary file 1 [file Data_Sheet_1.zip › batch-analysis/csv2nirs_zpwV4.m]

function csv2nir()
    clear;clc
    disp('**********************************************************************')
    disp('This script converts raw data output from the BS series into the')
    disp('format required by Homer2.  Please use with caution - if you have any ')
    disp('problems / find any errors, PLEASE contact me!!')
    disp('Contact: chenzhiwen@znion.com')
    disp('Ver:1.0.6 / 202.8.3')
    disp('**********************************************************************')
    
    % Selects and reads in the data file.
    %[filen, pathn] = uigetfile('*.csv','Select the raw probe data file');
    path = uigetdir();
    pathn = [path '\'];
    list = dir([pathn '*.csv']);
    count = length(list);
    
    if count == 0
        disp('No csv file found...');
        return;
    end
    
    % Input source / detector configuration using 3D digitiser file
    % This will read the optode configuration "Mode" from the .csv file and follow 
    % the respective arrangement in creating the MeasList array.
    modeinstruct = ['Please choose '  ' position file'];
    [posfilename,pospath] = uigetfile('*.csv',modeinstruct);
%     [pos_num,pos_txt,pos_raw] = xlsread(strcat(pospath,posfilename));
    [pos_raw] = csv_read(strcat(pospath,posfilename));
    
    
    % ÌáÈ¡PosÎÄ¼þÐÅÏ¢
    k = 0;
    SD.SrcPos = [];
    SD.DetPos = [];
    SD.MeasList = [];
    for iPos = 1:size(pos_raw,1)
        if strncmp(pos_raw{iPos,1},'CH',2)
            k = k + 1;
            Pos_source = int8(pos_raw{iPos,5});
            SD.MeasList(2*k-1,1) = Pos_source; % source optode
            SD.MeasList(2*k,1) = Pos_source;
            SD.SrcPos(Pos_source,:) = cell2mat(pos_raw(iPos,6:8)); % source position
            clear Pos_source
            Pos_d = strfind('ABCDEFGHIJKLMNOPQRSTUVWXYZ',pos_raw{iPos,9});
            if ~isempty(Pos_d)
                Pos_detector = int8(Pos_d(1));
            else
                Pos_detector = int8(pos_raw{iPos,9});
            end
            SD.MeasList(2*k-1,2) = Pos_detector;
            SD.MeasList(2*k,2) = Pos_detector;
            SD.DetPos(Pos_detector,:) = cell2mat(pos_raw(iPos,10:12));
            clear Pos_detector
            SD.MeasList(2*k-1,3) = 1;
            SD.MeasList(2*k,3) = 1;
            SD.MeasList(2*k-1,4) = 1;
            SD.MeasList(2*k,4) = 2;
        end   
    end
    SD.nSrcs = size(SD.SrcPos,1);
    SD.nDets = size(SD.DetPos,1);
    SD.SpatialUnit = 'mm';
    [SD.MeasList, I] = sortrows(SD.MeasList,4);                            
    
    for j=1:count
        %fid = fopen(path_file_n);
        fid = fopen([path '\' list(j).name]);
        filen = list(j).name;
        disp('Loading data...');
        while 1
            tline = fgetl(fid);
            if isempty(strfind(tline, 'Mode')) == 0
                rindex = find(tline == ',');
                tline(rindex) = ' ';
                text_array = tline(rindex(1)+1:end);
            end
            if isempty(strfind(tline, 'Wave[nm]')) == 0
                windex = find(tline == ',');
                tline(windex) = ' ';
                text_lambda = tline(windex(1)+1:end);
                wavelengths = str2num(text_lambda);
            end
            if isempty(strfind(tline, 'Sampling Period[s]')) == 0
                nindex = find(tline == ',');
                tline(nindex) = ' ';
                txt_fs = tline(nindex(1)+1:end);
                fs = 1./mean(str2num(txt_fs));
            end

            if isempty(strfind(tline, 'Data')) == 0
                tline = fgetl(fid);
                nch = length(strfind(tline, 'CH'));
                nindex = find(tline == ',');
                try
                    col_mark = strfind(tline, 'Mark');
                    col_mark = col_mark(1);
                    col_mark = find(nindex == col_mark - 1) + 1;
                end
                try
                    col_prescan = strfind(tline, 'PreScan');
                    col_prescan = col_prescan(1);
                    col_prescan = find(nindex == col_prescan - 1)+1;
                end
                while 1
                    tline = fgetl(fid);
                    if ischar(tline) == 0, break, end,
                    nindex = find(tline == ',');
                    tline_data = tline(nindex(1)+1:nindex(nch+1)-1);
                    nindex_d = find(tline_data == ',');
                    tline_data(nindex_d) = ' ';
                    tline_data = str2num(tline_data);
                    count = str2num(tline(1:nindex(1)-1));
                    nirs_data.rawData(count, :) = tline_data;
                    try
                        vector_onset(count) = str2num(tline(nindex(col_mark-1)+1:nindex(col_mark)-1));
                    end
                    try
                        baseline(count) = str2num(tline(nindex(col_prescan-1)+1:nindex(col_prescan)-1));
                    end
                end
                break;
            end
        end
        str= ['Mode :',text_array];
        disp(str);
        disp('Data loaded... Getting more information...');
        
        t = transpose((0:count-1)*(1/fs));
        d = nirs_data.rawData;
        SD.Lambda = transpose(wavelengths);
        clear nirs_data;

        % Re-arrange the measurement signals in the data matrix accordingly
        % Sort SD.MeasList by lambda
        if size(SD.MeasList,1) ~= size(d,2)
            error('Ô­Ê¼Êý¾ÝÍ¨µÀÊýÓëPositionÎÄ¼þµÄÍ¨µÀÊý²»Æ¥Åä£¬ºÜ¿ÉÄÜÄãÑ¡ÔñµÄPositionÎÄ¼þ²»¶ÔÇëÖØÐÂÑ¡Ôñ')
        end
        d = d(:,I);   
        
        % Reading vector of stimulus markers and arranging this into the format
        % required by Homer2 and storing in the variable "aux"
        markertimes = [find(vector_onset>0) find(vector_onset<0)];
        markers = vector_onset(markertimes);
        unique_markers = unique(markers);
        aux = zeros(count, 1);
        % As the stimulus markers are stored in "aux", the stimulus matrix "s" still
        % needs to be created. This is set to zeroes for now.
        s = zeros(count, length(unique_markers));
        offset = 'n';
        for stimuli=1:length(unique_markers)
            if offset == 'y' || offset == 'Y'                                   % Version 3
                stim_on_off = find(vector_onset==(unique_markers(stimuli)));    % Version 3
                stim_markers = stim_on_off(1:2:length(stim_on_off)-1);          % Version 3
                %aux(stim_markers,stimuli) = 1;                                  % Version 3
                 s(stim_markers,stimuli) = 1; 
            else                                                                % Version 3
                stim_markers = find(vector_onset==(unique_markers(stimuli)));
               % aux(stim_markers,stimuli) = 1;
                s(stim_markers,stimuli) = 1;                                    %(event time points)
            end                                                                
        end
        ml = SD.MeasList;

        % Finished rearranging information...
        disp('Saving...');
        save(strcat(pathn,filen(1:length(filen)-3),'nirs'),'t', 'd', 'SD', 's', 'ml', 'aux'); 
    end
    disp('Done!');
end
        
        
        
