# Supplementary material for: Intermittent theta burst stimulation enhances prefrontal activation and connectivity: evidence from fNIRS
Source: Front Hum Neurosci. 2025 Aug 26;19:1608502. doi: 10.3389/fnhum.2025.1608502 (PMC12418203; doi:10.3389/fnhum.2025.1608502)
Supplement: Supplementary file 1 [file Data_Sheet_1.zip › batch-analysis/csv_read.m]

function [cell_data] = csv_read(filename)
% [cell_data] = csv_read(filename)
% filename: CSVÎÄ¼þÃû£¨º¬ÍêÕûÂ·¾¶£©
% cell_data: CSVÎÄ¼þ¶ÁÈ¡µÄcell_dataÎªÔª°û±äÁ¿
% Read *.csv file to cell variability data
% cell_data£ºÔª°ûÊý¾Ý£¬Ã¿Ò»¸öÔª°ûÎªÊýÖµ»ò×Ö·û´®
% Write by Zhang Peiwen in 2022.7.25
% Modified by Zhang Peiwen in 2022.9.6
fid = fopen(filename);
k = 0;
cell_data = {};
while 1
    k = k + 1;
    tline = fgets(fid);
    tindex = find(abs(tline) == 44); % Ê¶±ðÃ¿Ò»ÐÐµÄ¶ººÅ
    tindex1 = find(abs(tline) == 10 | abs(tline) == 13);  % Ê¶±ðÃ¿Ò»ÐÐµÄ»»ÐÐ·û
 %%   
    if isempty(tindex1)   % Èç¹û»»ÐÐ·ûÎª¿Õ
        if isempty(tindex)                % Èç¹ûÎÞ¶ººÅ
            if ~ischar(tline)                         % Èç¹ûÎÞ×Ö·û
                break
            else                                      % Èç¹ûÓÐ×Ö·û£¨Ö»ÄÜÓÐÒ»¸ö×Ö·û´®£©
                tmp = tline;
                if ~isempty(tmp) & ~isnan(tmp) & ~isempty(str2double(tmp)) & ~isnan(str2double(tmp))
                    tmp = str2double(tmp);
                end
                cell_data{k,1} = tmp;
            end
        else                             % Èç¹ûÓÐ¶ººÅ
            if length(tline) == length(tindex)       % Èç¹ûÎÞ×Ö·û´®
                break
            else                                     % Èç¹ûÓÐ×Ö·û´®
                for j = 1:length(tindex)
                    if j == 1                        % ´¦ÀíµÚÒ»¸ö¶ººÅ
                        if tindex(j) == 1                  % Èç¹ûµÚÒ»¸ö¶ººÅÔÚµÚÒ»¸ö×Ö·û
                            tmp = [];
                        else                               % Èç¹ûµÚÒ»¸ö¶ººÅ²»ÔÚµÚÒ»¸ö×Ö·û
                            tmp = tline(1:tindex(j)-1);
                        end
                    else                            % ´¦ÀíÆäËû¶ººÅ
                        if (tindex(j) -  tindex(j-1)) > 1
                            tmp = tline(tindex(j-1)+1:tindex(j)-1);
                        else
                            tmp = [];
                        end
                    end
                    if ~isempty(tmp) & ~isnan(tmp) & ~isempty(str2double(tmp)) & ~isnan(str2double(tmp))
                        tmp = str2double(tmp);
                    end
                    cell_data{k,j} = tmp;
                    clear tmp
                end
                if tindex(end) < length(tline)  % Èç¹û×îºóÒ»¸ö¶ººÅºó»¹ÓÐ×Ö·û
                    tmp = tline(tindex(end)+1:end);
                    if ~isempty(tmp) & ~isnan(tmp) & ~isempty(str2double(tmp)) & ~isnan(str2double(tmp))
                        tmp = str2double(tmp);
                    end
                    cell_data{k,length(tindex)+1} = tmp;
                    clear tmp
                end
            end
        end
 %%
    else   % Èç¹û»»ÐÐ·ûÎª·Ç¿Õ 
        if isempty(tindex)                % Èç¹ûÎÞ¶ººÅ
            if isempty(tline)                         % Èç¹ûÎÞ×Ö·û
                tmp = [];
            else                                      % Èç¹ûÓÐ×Ö·û£¨Ö»ÄÜÓÐÒ»¸ö×Ö·û´®£©
                tmp = tline;
                if ~isnan(tmp) & ~isempty(str2double(tmp)) & ~isnan(str2double(tmp))
                    tmp = str2double(tmp);
                end
                cell_data{k,1} = tmp;
            end
        else                             % Èç¹ûÓÐ¶ººÅ
            if length(tline) == length(tindex)      % Èç¹ûÎÞ×Ö·û´®
                tmp = [];
            else                                    % Èç¹ûÓÐ×Ö·û´®
                for j = 1:length(tindex)
                    if j == 1                       % ´¦ÀíµÚÒ»¸ö¶ººÅ
                        if tindex(j) == 1                  % Èç¹ûµÚÒ»¸ö¶ººÅÔÚµÚÒ»¸ö×Ö·û
                            tmp = [];
                        else                               % Èç¹ûµÚÒ»¸ö¶ººÅ²»ÔÚµÚÒ»¸ö×Ö·û
                            tmp = tline(1:tindex(j)-1);
                        end
                    else                            % ´¦ÀíÆäËû¶ººÅ
                        if (tindex(j) -  tindex(j-1)) > 1
                            tmp = tline(tindex(j-1)+1:tindex(j)-1);
                        else
                            tmp = [];
                        end
                    end
                    if ~isempty(tmp) & ~isnan(tmp) & ~isempty(str2double(tmp)) & ~isnan(str2double(tmp))
                        tmp = str2double(tmp);
                    end
                    cell_data{k,j} = tmp;
                    clear tmp
                end
                if tindex(end) < tindex1(1)-1  % Èç¹û×îºóÒ»¸ö¶ººÅºó»¹ÓÐ×Ö·û
                    tmp = tline(tindex(end)+1:tindex1(1)-1);
                    if ~isempty(tmp) & ~isnan(tmp) & ~isempty(str2double(tmp)) & ~isnan(str2double(tmp))
                        tmp = str2double(tmp);
                    end
                    cell_data{k,length(tindex)+1} = tmp;
                    clear tmp
                end
            end
        end                
    end
end
fclose(fid);
end
            
        
