# Supplementary material for: Intermittent theta burst stimulation enhances prefrontal activation and connectivity: evidence from fNIRS
Source: Front Hum Neurosci. 2025 Aug 26;19:1608502. doi: 10.3389/fnhum.2025.1608502 (PMC12418203; doi:10.3389/fnhum.2025.1608502)
Supplement: Supplementary file 1 [file Data_Sheet_1.zip › batch-analysis/csv_write.m]

function csv_write(filename,cell_data)
% Write cell variability to csv file
% cell_data ´óÐ¡: ´óÐ¡Îª[x,y], ²¢ÇÒ¸ÃÔª°û±äÁ¿ÖÐµÄÃ¿Ò»¸öÔªÀï±ß¶¼ÊÇÒ»¸öÊýÖµ»òÊÇÒ»¸ö×Ö·û´®£¬²»ÄÜÊÇÒ»¸öÊý×é»ò¾ØÕó  
% Write by Zhang Peiwen in 2022.3.7
    fid = fopen(filename,'w');
    [x,y] = size(cell_data);
     k = 0;
    for ix = 1:x
        for iy = 1:y
            data_subcell = cell_data{ix,iy};
            if ~isnan(data_subcell) & ~isempty(data_subcell)
                if isnumeric(data_subcell)
                    data_subcell = num2str(data_subcell);
                end
                if ismember(10,abs(data_subcell))
                    [~,loc] = ismember(10,abs(data_subcell));
                    data_subcell(loc) = [];
                end
                if ismember(13,abs(data_subcell))
                    [~,loc] = ismember(13,abs(data_subcell));
                    data_subcell(loc) = [];
                end
                fprintf(fid,'%s',data_subcell);
                fprintf(fid,'%s',',');
            else
                fprintf(fid,'%s',data_subcell);
                fprintf(fid,'%s',',');
            end
        end
        fprintf(fid,'%s\n','');
    end
    fclose(fid);
end
