# Supplementary material for: Intermittent theta burst stimulation enhances prefrontal activation and connectivity: evidence from fNIRS
Source: Front Hum Neurosci. 2025 Aug 26;19:1608502. doi: 10.3389/fnhum.2025.1608502 (PMC12418203; doi:10.3389/fnhum.2025.1608502)
Supplement: Supplementary file 1 [file Data_Sheet_1.zip › batch-analysis/excel.m]

clc;
clear all;
close all;
mainFolder ='E:\iTBS\7_GLM_data';  % Ìæ»»ÎªÄãÒª¶ÁÈ¡µÄÎÄ¼þ¼ÐÂ·¾¶
allFiles = getAllFiles(mainFolder);

% Êä³öÎÄ¼þÁÐ±í
for i = 1:length(allFiles)
    %disp(allFiles{i});
    i
    Data = load(allFiles{i});
    Save_name = char(allFiles{i});
    len = length(Save_name);
    writematrix(transpose(Data.indexdata.index), [Save_name(1:len-3),'xlsx']);
    disp(allFiles{i});
    disp(['µÚ',int2str(i),'¸öÎÞ·¨×ª»»ÎªexcelÎÄ¼þ']);
end


% %abc.indexdata.index
% str = char(allFiles{i});
% len = length(str);
% writematrix(transpose(data), 'output_data.xlsx');
