# Supplementary material for: Intermittent theta burst stimulation enhances prefrontal activation and connectivity: evidence from fNIRS
Source: Front Hum Neurosci. 2025 Aug 26;19:1608502. doi: 10.3389/fnhum.2025.1608502 (PMC12418203; doi:10.3389/fnhum.2025.1608502)
Supplement: Supplementary file 1 [file Data_Sheet_1.zip › batch-analysis/matlab基本命令.m]

clc;
clear all;
close all;
mainFolder = "E:\Matlab_file\7_GLM_data"; % Ìæ»»ÎªÄãÒª¶ÁÈ¡µÄÎÄ¼þ¼ÐÂ·¾¶
allFiles = getAllFiles(mainFolder);
% Êä³öÎÄ¼þÁÐ±í
for i = 1:length(allFiles)
%disp(allFiles{i});
try
Data = load(allFiles{i});
Save_name = char(allFiles{i});
len = length(Save_name);
writematrix(transpose(Data.indexdata.index), [Save_name(1:len-3),'xlsx']);
catch exception
disp([allFiles{i},'ÎÞ·¨×ª»»ÎªexcelÎÄ¼þ']);
disp(i);
end
end
function allFiles = getAllFiles(mainFolder)
% ¸Ãº¯ÊýµÝ¹é±éÀúÖ÷ÎÄ¼þ¼Ð¼°Æä×ÓÎÄ¼þ¼ÐÖÐµÄËùÓÐÎÄ¼þ£¬²¢·µ»ØÎÄ¼þÂ·¾¶µÄÁÐ±í
allFiles = {}; % ÓÃÓÚ´æ´¢ËùÓÐÎÄ¼þÂ·¾¶
foldersToCheck = {mainFolder}; % ³õÊ¼»¯ÎÄ¼þ¼ÐÁÐ±í
while ~isempty(foldersToCheck)
% È¡³öµ±Ç°ÎÄ¼þ¼Ð
currentFolder = foldersToCheck{1};
foldersToCheck(1) = []; % ÒÆ³ý¸ÃÎÄ¼þ¼Ð
% ÁÐ³öµ±Ç°ÎÄ¼þ¼ÐÖÐµÄËùÓÐÄÚÈÝ
contents = dir(currentFolder);
contents(ismember({contents.name}, {'.', '..'})) = []; % ÒÆ³ý . ºÍ ..
for i = 1:length(contents)
if contents(i).isdir
% Èç¹ûÊÇÎÄ¼þ¼Ð£¬½«ÆäÌí¼Óµ½foldersToCheck
foldersToCheck{end+1} = fullfile(currentFolder, contents(i).name);
else
% Èç¹ûÊÇÎÄ¼þ£¬½«ÆäÂ·¾¶Ìí¼Óµ½allFiles
allFiles{end+1} = fullfile(currentFolder, contents(i).name);
end
end
end
end
% %abc.indexdata.index
% str = char(allFiles{i});
% len = length(str);
% writematrix(transpose(data), 'output_data.xlsx');
