# Supplementary material for: Intermittent theta burst stimulation enhances prefrontal activation and connectivity: evidence from fNIRS
Source: Front Hum Neurosci. 2025 Aug 26;19:1608502. doi: 10.3389/fnhum.2025.1608502 (PMC12418203; doi:10.3389/fnhum.2025.1608502)
Supplement: Supplementary file 1 [file Data_Sheet_1.zip › batch-analysis/N2_getNetworkindex.m]

% Extracted Network metric from NIRS-KIT geterna
% Edited by Zhang Peiwen in 20221102

close all
clear;clc

%% ============= Parameter Input Start ============= 
raw_dir = uigetdir('', '´ò¿ªÊý¾Ý¸ùÂ·¾¶');
Group_dir = {'A1','A2','A3','A4','A5','A6'};
Network_index = {'SmallWorld','NetworkEfficiency'};
Node_index = {'BetweennessCentrality','DegreeCentrality','NodalClustCoeff',...
    'NodalEfficiency','NodalLocalEfficiency'};
ROI_channel= {[1:5,7],[6,8,9,10,12,13],[11,14,15,16,17],[20,21,23,24,25],[26,27,28,29,30,32],[31,33,34,35,36,37]};
ROI_name = {'IFG_L','MFG_L','SFG_L','SFG_R','MFG_R','IFG_R'};
result_dir = '9_sorted_network_data';

%% ============= Parameter Input End ============= 
tmp = find(raw_dir == filesep);
%% Network index extration
for iNetindex = 1:length(Network_index)
    disp(['Extract the ',Network_index{iNetindex},' ...'])
    var_name = {};
    var_name = zpw_findNetworkvarname(Network_index{iNetindex});
    for iVar = 1:length(var_name)
        if strcmp(var_name{iVar}(1),'a') == 1
            
            % a** index
            data_index = []; data_group=[]; data = [];
            for iGroup = 1:length(Group_dir)
                data_dir = fullfile(raw_dir,Group_dir{iGroup},Network_index{iNetindex},[Network_index{iNetindex},'.mat']);
                load(data_dir)
                % index data
                eval(['data1 = ',var_name{iVar},';']); 
                data_index = [data_index;data1];
                for iiVar = 1:length(var_name)
                    eval(['clear ',var_name{iiVar}]);
                end
                % Group title
                num_sub = size(data1,1);
                for i = 1:num_sub
                    data2{i,1} = Group_dir{iGroup};
                end
                data_group = [data_group;data2];
                clear data1 data2 num_sub
            end
            data_index = num2cell(data_index);
            data = [data_group,data_index];
            after_dir = fullfile(raw_dir(1:tmp(end)),result_dir,Network_index{iNetindex});
            if ~exist(after_dir,'dir')
                mkdir(after_dir)
            end
            after_file = fullfile(after_dir,[var_name{iVar},'.csv']);
            csv_write(after_file,data)
            clear data data_group data_index after_file after_dir
            
        else
            
            % ** index
            data_index = []; data_group=[]; data = [];
            for iGroup = 1:length(Group_dir)
                data_dir = fullfile(raw_dir,Group_dir{iGroup},Network_index{iNetindex},[Network_index{iNetindex},'.mat']);
                load(data_dir)
                % index data
                eval(['data1 = ',var_name{iVar},';']); 
                data1 =squeeze(data1);
                data_index = [data_index;data1];
                for iiVar = 1:length(var_name)
                    eval(['clear ',var_name{iiVar}]);
                end
                % Group title
                num_sub = size(data1,1);
                for i = 1:num_sub
                    data2{i,1} = Group_dir{iGroup};
                end
                data_group = [data_group;data2];
                clear data1 data2 num_sub
            end
            % store within diffferent Threshold 
            for iThresh = 1:size(data_index,2)
                data_index_thresh = squeeze(data_index(:,iThresh));
                data_index_thresh = num2cell(data_index_thresh);
                data = [data_group,data_index_thresh];
                after_dir = fullfile(raw_dir(1:tmp(end)),result_dir,Network_index{iNetindex});
                if ~exist(after_dir,'dir')
                    mkdir(after_dir)
                end
                after_file = fullfile(after_dir,[var_name{iVar},'_',num2str(iThresh),'.csv']);
                csv_write(after_file,data) 
            end
            clear data_index_thresh data_group data_index after_file data after_dir
            
        end  
    end
end
  %% Node index extration  
 for iNetindex = 1:length(Node_index)
     disp(['Extract the ',Node_index{iNetindex},' ...'])
    var_name = zpw_findNetworkvarname(Node_index{iNetindex});
    for iVar = 1:length(var_name)
        if strcmp(var_name{iVar}(1),'a') == 1
            
            % a** index
            data_index = []; data_Group=[]; data = [];
            for iGroup = 1:length(Group_dir)
                data_dir = fullfile(raw_dir,Group_dir{iGroup},Node_index{iNetindex},[Node_index{iNetindex},'.mat']);
                load(data_dir)
                % index data
                eval(['data1 = ',var_name{iVar},';']); 
                data_index = [data_index;data1];
                for iiVar = 1:length(var_name)
                    eval(['clear ',var_name{iiVar}]);
                end
                % Group name title
                num_sub = size(data1,1);
                for i = 1:num_sub
                    data2{i,1} = Group_dir{iGroup};
                end
                data_Group = [data_Group;data2];
                % ALL channel title
                if iGroup <= 1
                    num_chan = size(data1,2);
                    data3_chan{1,1} = 'Group' ;
                    for iCh = 1:num_chan
                        data3_chan{1,iCh+1} = strcat('ch',num2str(iCh));
                    end
                end
                clear data1 data2
            end
            
            % store ROI results of Node index
            data4_ROI{1,1} = 'Group';
            for iROI = 1:length(ROI_channel)
                data4_ROI{1,iROI+1} = ROI_name{iROI};
                data_index_ROI(:,iROI) = mean(data_index(:,ROI_channel{iROI}),2);
            end
            data_index_ROI = num2cell(data_index_ROI);
            data = [data_Group,data_index_ROI];
            data = [data4_ROI;data];
            after_dir = fullfile(raw_dir(1:tmp(end)),result_dir,Node_index{iNetindex});
            if ~exist(after_dir,'dir')
                mkdir(after_dir)
            end
            after_file = fullfile(after_dir,[var_name{iVar},'_ROI','.csv']);
            csv_write(after_file,data)
            clear data data4_ROI data_index_ROI after_file
            
            % store All channel results of Node index
            data_index = num2cell(data_index);
            data = [data_Group,data_index];
            data = [data3_chan;data];
            
            after_file = fullfile(after_dir,[var_name{iVar},'.csv']);
            csv_write(after_file,data)
            clear data data3_chan data_index after_dir

        else
            
           % ** index
           data_index = []; data_Group=[]; data = [];
            for iGroup = 1:length(Group_dir)
                data_dir = fullfile(raw_dir,Group_dir{iGroup},Node_index{iNetindex},[Node_index{iNetindex},'.mat']);
                load(data_dir)
                % index data
                eval(['data1 = ',var_name{iVar},';']); 
                data_index{iGroup} = data1;
                for iiVar = 1:length(var_name)
                    eval(['clear ',var_name{iiVar}]);
                end
                % Group name title
                num_sub = size(data_index{iGroup},1);
                for i = 1:num_sub
                    data2{i,1} = Group_dir{iGroup};
                end
                data_Group = [data_Group;data2];
                % ALL channel title
                if iGroup <= 1
                    num_chan = size(data_index{iGroup},2);
                    data3_chan{1,1} = 'Group' ;
                    for iCh = 1:num_chan
                        data3_chan{1,iCh+1} = strcat('ch',num2str(iCh));
                    end
                end
                clear data1 data2 num_chan
            end
            
            for iThresh = 1:size(data_index{1},3)
                data_index_thresh = [];
                for iGroup = 1:length(Group_dir)
                    data_index_thresh = [data_index_thresh;squeeze(data_index{iGroup}(:,:,iThresh))];
                end

                % store ROI results of Node index
                data4_ROI{1,1} = 'Group';
                for iROI = 1:length(ROI_channel)
                    data4_ROI{1,iROI+1} = ROI_name{iROI};
                    data_index_ROI_thresh(:,iROI) = mean(data_index_thresh(:,ROI_channel{iROI}),2);
                end
                data_index_ROI_thresh = num2cell(data_index_ROI_thresh);
                data = [data_Group,data_index_ROI_thresh];
                data = [data4_ROI;data];
                after_dir = fullfile(raw_dir(1:tmp(end)),result_dir,Node_index{iNetindex});
                if ~exist(after_dir,'dir')
                    mkdir(after_dir)
                end
                after_file = fullfile(after_dir,[var_name{iVar},'_ROI_',num2str(iThresh),'.csv']);
                csv_write(after_file,data)
                clear data after_file data_index_ROI_thresh
                
                data_index_thresh = num2cell(data_index_thresh);
                data = [data_Group,data_index_thresh];
                data = [data3_chan;data];
                after_file = fullfile(after_dir,[var_name{iVar},'_',num2str(iThresh),'.csv']);
                csv_write(after_file,data)
                clear data data_index_thresh after_dir
            end
            clear data3_chan data_index
            
        end  
    end
end
disp('============ All finished! ============')
