# Supplementary material for: Intermittent theta burst stimulation enhances prefrontal activation and connectivity: evidence from fNIRS
Source: Front Hum Neurosci. 2025 Aug 26;19:1608502. doi: 10.3389/fnhum.2025.1608502 (PMC12418203; doi:10.3389/fnhum.2025.1608502)
Supplement: Supplementary file 1 [file Data_Sheet_1.zip › batch-analysis/s5_calculate_EdgeNumber.m]

clear
clc
%% ============= Parameter Input Start ============= 
Raw_dir = uigetdir('´ý´¦ÀíÊý¾ÝµÄÎÄ¼þ¼Ð'); % Ñ¡ÖÁ×é±ðËùÔÚÎÄ¼þ¼Ð£¬²»ÒªÑ¡ÖÁÊý¾ÝËùÔÚÎÄ¼þ¼Ð
Hb_name = {'Oxy'}; % ÇëÊäÈë»æÖÆÄÄÖÖÅ¨¶ÈÖ¸±êµÄ¹¦ÄÜÁ¬½Ó¾ØÕó£¬¿ÉÒÔÈÎÒ»»ò¶þ»òÈý¸öÖ¸±ê£¨×¢Òâ£ºÃû³ÆÒªºÍÕâ¸öÍêÈ«Ò»ÖÂ:'Oxy','Dxy','Total'£©
Group_name = {'A1','A2','A3','A4','A5','A6'}; % ×é±ðÃû³Æ£¬×¢ÒâÒª¸úÎÄ¼þ¼ÐÖÐµÄ×é±ðÃû³ÆÍêÈ«Ò»ÖÂ
threshold_type = 0 ;  % 0±íÊ¾²ÉÓÃ¿¨ãÐÖµµÄ·½Ê½¶Ô¹¦ÄÜÁ¬½Ó¾ØÕó½øÐÐ´¦Àí£¬ 1 ±íÊ¾²ÉÓÃ¿¨Ï¡Êè¶ÈµÄ·½Ê½¶Ô¹¦ÄÜÁ¬½Ó¾ØÕó½øÐÐ´¦Àí
Th_data = [0.4:0.05:0.9]; % ãÐÖµµÄ·¶Î§
%load 
% cd D:\A_TeachingMaterials\6_FC_matrix\;
% load ROI_chan_nm;
% ROI_chan = {[39,40,50,51,52,62,63,73],[84,60,61,72,83],[85,67,66,76,86],[46,45,56,55,54,65,64,75]};% ÄÔÇøÐèÒªÖÐÐÄ¶Ô³Æ·Ö²¼£¬ÀýÈç[ROI1_L,ROI2_L,ROI2_R,ROI1_R];
% ROI_nm = {'PreM and SMC-Í¬²à','PMC and PSMC-Í¬²à','PMC and PSMC-¶Ô²à','PreM and SMC-¶Ô²à'};   % ÄÔÇøÐèÒªÖÐÐÄ¶Ô³Æ·Ö²¼£¬ÀýÈç[ROI1_L,ROI2_L,ROI2_R,ROI1_R];
ROI_chan = {[1:5,7],[6,8,9,10,12,13],[11,14,15,16,17],[20,21,23,24,25],[26,27,28,29,30,32],[31,33,34,35,36,37]};
ROI_nm = {'L-IFG','L-MFG','L-SFG','R-SFG','R-MFG','R-IFG'};

Sign_of_Matrix = ['Positive']; %PositiveÖ»¿´ÕýÏà¹Ø£¬NegativeÖ»¿´¸ºÏà¹Ø£¬AbsoluteÕý¸ºÏà¹Ø¶¼¿´£¬¼´¿´¾ø¶ÔÖµ 
result_dir = '8_FC_EdgeNumber';

%% ============= Parameter Input End ============= 
tmp = find(Raw_dir == filesep);
ROI_num = size(ROI_chan,2);
all_data = [];
for iTh_data = 1:length(Th_data)
    sub_information = {};
    k = 0;
    for iHb = 1:length(Hb_name)
        for iGroup = 1:length(Group_name)
            Group_dir = fullfile(Raw_dir,Group_name{iGroup},'FC_Matrix',Hb_name(iHb));
            Group_dir = char(Group_dir);
            sublist = dir([Group_dir,'\*.txt']);
            for iSub = 1:length(sublist)
                k = k + 1;
                subdir = fullfile(Group_dir,sublist(iSub).name);
                disp([sublist(iSub).name(1:end-4),'   reading...'])
                FC_matrix_Sub = load(subdir,'txt');
                
                % Get subject information
                sub_information{1,1} = 'subject_group';
                sub_information{k+1,1} = Group_name{iGroup}; % sub group
                sub_information{1,2} = 'subject_number';
                sub_information{k+1,2} = iSub; % sub number
                sub_information{1,3} = 'subject_name';
                sub_information{k+1,3} = sublist(iSub).name(1:end-4);
                sub_information{1,4} = 'Hb_name';
                sub_information{k+1,4} = cell2mat(Hb_name(iHb));

                
                % ¸ù¾ÝSign_of_Matrix¶ÔFC_matrix½øÐÐ²Ù×÷£¬²é¿´ÕýÏà¹Ø»ò¸ºÏà¹Ø»ò¾ø¶ÔÏà¹Ø
                switch Sign_of_Matrix
                    case 'Positive'
                        FC_matrix_Sub(FC_matrix_Sub<0) = 0;                        
                    case 'Negative'
                        FC_matrix_Sub(FC_matrix_Sub>0) = 0;
                    case 'Absolute'
                        FC_matrix_Sub(abs(FC_matrix_Sub)<0) = 0;
                    otherwise
                        disp('ÇëÖØÐÂÊäÈëSign_of_Matrix')
                end
                
                if threshold_type == 0  % ¿¨ãÐÖµ
                    FC_matrix_Sub(abs(FC_matrix_Sub)<Th_data(iTh_data))=0;
                    
                elseif threshold_type == 1  % ¿¨Ï¡Êè¶È
                    [AS ,pos] = sort(abs(FC_matrix_Sub(:)));
                     num=fix(numel(FC_matrix_Sub)*(1-Th_data(iTh_data)));                    
                     FC_matrix_Sub(pos(1:num))=0;
                else
                    disp('ÇëÖØÐÂÊäÈëthreshold_type')
                end
                
                % ½«FC_matrixµÄ·ÇÁãÖµÈ«²¿±ä³É1
                FC_matrix_Sub(FC_matrix_Sub~=0)=1;
                
                % Éú³ÉROI_matrix£¬´óÐ¡Îª·ÖÇøÊýÄ¿¡£Í¬Ê±¼ÇÂ¼Ã¿¸öÍ¨µÀÖ®¼äµÄÁ¬½Ó±ßÊý
                K_colum = 9;
                ROI_matrix = zeros(ROI_num);
                for i = 1:1:ROI_num
                    for j = 1:1:i
                        region1 = cell2mat(ROI_chan(i));
                        region2 = cell2mat(ROI_chan(j));
                        Mask_ROI = zpw_calculate_mask(size(FC_matrix_Sub,1),region1,region2);
                        ROI_matrix(i,j) = sum(sum(FC_matrix_Sub.*Mask_ROI));
                        
                        K_colum = K_colum + 1;
                        sub_information{1,K_colum}=[cell2mat(ROI_nm(i)) ' to '  cell2mat(ROI_nm(j))];
                        sub_information{k+1,K_colum}=sum(sum(FC_matrix_Sub.*Mask_ROI));
                    end
                end
                
                % ¼ÆËã×Ü±ßÊý£¬Short1,Short2,Long1,Long2ÎåÖÖÀàÐÍµÄÁ¬½Ó±ßÊý
                Total_num = sum(sum(ROI_matrix));   % ×Ü±ßÊý
                Short1_num = sum(diag(ROI_matrix)); % Short1          
                Long1_num = sum(diag(ROI_matrix(1:end,end:-1:1))); % Long1      
                
                Short2_matrix = ROI_matrix;      % Short2          
                Short2_matrix(logical(eye(size(ROI_matrix))))=0;
                Short2_matrix(ROI_num/2+1:end,1:ROI_num/2)=0;
                Short2_num = sum(sum(Short2_matrix));
                
                Long2_matrix = ROI_matrix;       % Long2
                Long2_matrix_ROI = Long2_matrix(ROI_num/2+1:end,1:ROI_num/2);
                Long2_matrix_ROI(logical(fliplr(eye(size(Long2_matrix_ROI)))))=0;               
                Long2_num = sum(sum(Long2_matrix_ROI));

                sub_information{1,5} = 'total number of edges';
                sub_information{1,6} = 'Short1 of edges';
                sub_information{1,7} = 'Short2 of edges';
                sub_information{1,8} = 'Long1 of edges';
                sub_information{1,9} = 'Long2 of edges';
                
                sub_information{k+1,5} = Total_num;
                sub_information{k+1,6} = Short1_num;
                sub_information{k+1,7} = Short2_num;
                sub_information{k+1,8} = Long1_num;
                sub_information{k+1,9} = Long2_num;
                                
            end

        end

    end
    after_dir = fullfile(Raw_dir(1:tmp(end)),result_dir,'EdgeNumber');
%     after_dir = fullfile(Raw_dir,resulte_dir);
    if ~exist(after_dir,'dir')
        mkdir(after_dir)
    end
    
    all_data(:,:,iTh_data) = cell2mat(sub_information(2:end,5:end));
    
    file_nm = ['EdgeNumber_'  num2str(iTh_data)  '.csv'];
    disp('==================== write to Excel document ========================')
    csv_write(fullfile(after_dir,file_nm),sub_information)
    clear FC_matrix_Sub sub_information ROI_matrix Total_num Short1_num Short2_num Long1_num Long2_num
end
clear;clc;
disp('done!');
