# Supplementary material for: Intermittent theta burst stimulation enhances prefrontal activation and connectivity: evidence from fNIRS
Source: Front Hum Neurosci. 2025 Aug 26;19:1608502. doi: 10.3389/fnhum.2025.1608502 (PMC12418203; doi:10.3389/fnhum.2025.1608502)
Supplement: Supplementary file 1 [file Data_Sheet_1.zip › batch-analysis/s7_zlhk_plot_FCmatrixCircos_matlab2014a.m]

close all
clear;clc
%% ========== Parameter Input ==========
% ºËÐÄ²ÎÊý£¨±ØÐëÐÞ¸Ä£©
[name,path] = uigetfile('*.txt;*.mat','´ò¿ªÒ»¸ö¹¦ÄÜÁ¬½Ó¾ØÕóÎÄ¼þ');
%load ROI_chan_nm
% load D:\A_TeachingMaterials\6_FC_matrix\ROI_chan_nm.mat
% ROI_ch =ROI_chan;
% ROI_name = ROI_nm;
ROI_ch = {[1:5,7],[6,8,9,10,12,13],[11,14,15,16,17],[20,21,23,24,25],[26,27,28,29,30,32],[31,33,34,35,36,37]};% ÄÔÇøÐèÒªÖÐÐÄ¶Ô³Æ·Ö²¼£¬ÀýÈç[ROI1_L,ROI2_L,ROI2_R,ROI1_R];
ROI_name = {'IFG_L','MFG_L','SFG_L','SFG_R','MFG_R','IFG_R'};ROI_color = {[255,0,0],[0,255,0],[0,0,255],[0,0,255],[0,255,0],[255,0,0]}; % ÐËÈ¤ÇøÑÕÉ«
figure_size = [0,0,800,800]; % Í¼Æ¬´óÐ¡
YN_symmetry =1; % ²»Í¬ÐËÈ¤ÇøÊÇ·ñÊÇ×óÓÒ¶Ô³Æ£¬1 = ÊÇ; 0 - ²»ÊÇ
threshold = 0.9; % ÓÐÐ§Á¬½ÓãÐÖµ
% %%%%%%%%%%%%%%%%%%%%%%%%%%%%%%%%%%%%%%%%%%%%%%%%%%%%%%%%%%%%%%
% ÃÀ»¯Í¼Æ¬²ÎÊý£¨¿ÉÒÔÊ¹ÓÃÄ¬ÈÏ£©
% ÇúÏßÉèÖÃ
yn_linewidth = 1; % ÏßÌõ´ÖÏ¸ÊÇ·ñ¸ù¾ÝÁ¬½ÓÇ¿¶È´óÐ¡µ÷Õû£º1 - ÊÇ; 0 - ·ñ
line_width = 2; % Á¬Ïß´ÖÏ¸¡£²»µ÷ÕûÊ±£ºËùÓÐÏßÌõ´ÖÏ¸Ò»ÖÂ£»µ÷ÕûÊ±£ºline_width´ú±íÁ¬Ïß×îÐ¡µÄãÐÖµ
line_color = [128,128,128]; % Á¬ÏßµÄÑÕÉ«
line_alpha = 0.4; % ÏßµÄÍ¸Ã÷¶È£º 1 - ÍêÈ«²»Í¸Ã÷; 0 - ÍêÈ«Í¸Ã÷      % 2014a°æ±¾²»ÓÃ¹Ü
% Í¨µÀ±êÇ©×ÖÌåÉèÖÃ
chlabel_FontName = 'Times New Roman'; % ×ÖÌåÀàÐÍ
chlabel_FontSize = 12;  % ×ÖÌå´óÐ¡
chlabel_FontWeight = 'normal';  % ×ÖÌåÊÇ·ñ¼Ó´Ö£º¼Ó´Ö = 'bold'; ²»¼Ó´Ö = 'normal'
chlabel_Color = [0,0,0]; % ×ÖÌåÑÕÉ«
% ROI±êÇ©×ÖÌåÉèÖÃ
ROIlabel_FontName = 'Times New Roman'; % ×ÖÌåÀàÐÍ
ROIlabel_FontSize = 14; % ×ÖÌå´óÐ¡
ROIlabel_FontWeight = 'bold';  % ×ÖÌåÊÇ·ñ¼Ó´Ö£º¼Ó´Ö = 'bold'; ²»¼Ó´Ö = 'normal'
ROIlabel_Color = [0,0,0]; % ×ÖÌåÑÕÉ«
yn_ROIcircle = 1; % ÊÇ·ñ»æÖÆROIÔ²»·£º1 = ÊÇ; 0 = ·ñ
yn_ROIlabel = 1; % ÊÇ·ñ»æÖÆROI±êÇ©£º1 = ÊÇ; 0 = ·ñ
% ÆäËûÉèÖÃ
innerRadius = 4;   % Í¨µÀÔ²»·ÄÚ°ë¾¶
outerRadius = 0.5 + innerRadius;  % Í¨µÀÔ²»·Íâ°ë¾¶
textRadius = 0.1 + outerRadius; % Í¨µÀ±êÇ©Ô²»·°ë¾¶
ROIinnerRadius = 1 + outerRadius; % ROIÔ²»·ÄÚ°ë¾¶
ROIouterRadius = 0.2 + ROIinnerRadius; % ROIÔ²»·Íâ°ë¾¶
ROItextRadius = 0.4 + ROIouterRadius; % ROI±êÇ©Ô²»·°ë¾¶

%% ========== Main Procedure ==========
for i = 1:length(ROI_color)
    ROI_color{i} = ROI_color{i}/255;
end
line_color = line_color/255;
chlabel_Color = chlabel_Color/255;
ROIlabel_Color = ROIlabel_Color/255;

%% µ¼Èë¹¦ÄÜÁ¬½Ó¾ØÕó
data_dir = fullfile(path,name);
[path,name,ext] = fileparts(data_dir);
if strcmp(ext,'.mat')
    load(data_dir);
    data_var = whos('-file',data_dir);
    if strcmp(data_var.name, 'statdata')
        data0 = statdata.stat;
    elseif strcmp(data_var.class, 'double')
        eval('data0 = ',data_var.name,';');
    else
        error('µ¼ÈëµÄ¹¦ÄÜÁ¬½Ó¾ØÕóÎÄ¼þ¸ñÊ½²»·ûºÏÒªÇó')
    end
elseif strcmp(ext,'.txt')
    data0 = importdata(data_dir);
else
    error('µ¼ÈëµÄ¹¦ÄÜÁ¬½Ó¾ØÕóÎÄ¼þ¸ñÊ½²»·ûºÏÒªÇó')
end
%%  ÖØÐÂÅÅÁÐ¹¦ÄÜÁ¬½Ó¾ØÕó
neworder = [];
for iROI = 1:length(ROI_ch)
    neworder = [neworder,ROI_ch{iROI}];
end
data1 = data0(neworder,:);
data1 = data1(:,neworder);
%% »æÖÆROIÔ²»·£¬²¢»®·ÖnROI¸öÉÈÐÎÍ¨µÀ£¬ÐËÈ¤ÇøÖ®¼äÓÐ¿Õ°×¼ä¸ô£¬°ëÇò¼äÓÐ¿Õ°×¼ä¸ô,»æÖÆÐËÈ¤ÇøÎÄ±¾
figure('position',figure_size,'color',[1,1,1])
hold on
centerX = 0;        % Ô²ÐÄµÄ x ×ø±ê
centerY = 0;        % Ô²ÐÄµÄ y ×ø±ê
% ¼ÆËãÃ¿¸öµÈ·ÖµÄ½Ç¶È
nch = size(data1,1); 
nROI = length(ROI_ch);
if YN_symmetry == 1
    numSectors = nch*6 + (nROI-2)*2 + 2*4; % Í¨µÀÕ¼6·Ý£¬ÐËÈ¤Çø¼ä¸ôÕ¼2·Ý£¬°ëÇò¼ä¸ôÕ¼4·Ý
else
    numSectors = nch*6 + nROI*2; % Í¨µÀÕ¼6·Ý£¬ÐËÈ¤Çø¼ä¸ôÕ¼2·Ý
end
angle = 2 * pi / numSectors;
% »æÖÆÔ²»·ºÍÉÈÐÎ
hold on;
% »æÖÆÔ²»·
t = linspace(0, 2*pi, numSectors);
x_outer = centerX + ROIouterRadius * cos(t);
y_outer = centerY + ROIouterRadius * sin(t);
if  yn_ROIcircle == 1 % ÊÇ·ñ»æÖÆROIÔ²»·
    fill(x_outer, y_outer, 'r','FaceAlpha', 1,'EdgeColor','w');
end
% »æÖÆÄÚÔ²
t = linspace(0, 2*pi, 100);
x_inner = centerX + ROIinnerRadius * cos(t);
y_inner = centerY + ROIinnerRadius * sin(t);
if  yn_ROIcircle == 1 % ÊÇ·ñ»æÖÆROIÔ²»·
    fill(x_inner, y_inner, 'w','FaceAlpha', 1,'EdgeColor','w');
end
angle_num = [];
k = 1;
if YN_symmetry == 1 % »æÖÆ×óÓÒ¶Ô³ÆÐËÈ¤Çø
    angle_num(1) = -2;
    for iROI = 1:nROI*2
        if (iROI == 1) | (iROI == nROI + 1)
            k = k + 1;
            angle_num(k) = angle_num(k-1) + 4;
            t = linspace(-1*angle_num(k-1) * angle, -1*angle_num(k) * angle, numSectors);
            x_sector = [centerX + ROIinnerRadius * cos(fliplr(t - pi*1.5)), centerX + ROIouterRadius * cos(t - pi*1.5)];
            y_sector = [centerY + ROIinnerRadius * sin(fliplr(t - pi*1.5)), centerY + ROIouterRadius * sin(t - pi*1.5)];
            fill(x_sector, y_sector, 'w', 'FaceAlpha', 1,'EdgeColor','w');
        else
            if mod(iROI,2) == 0
                k = k + 1;
                angle_num(k) = angle_num(k-1) + 6*length(ROI_ch{iROI/2});
                t = linspace(-1*angle_num(k-1) * angle, -1*angle_num(k) * angle, numSectors);
                x_sector = [centerX + ROIinnerRadius * cos(fliplr(t - pi*1.5)), centerX + ROIouterRadius * cos(t - pi*1.5)];
                y_sector = [centerY + ROIinnerRadius * sin(fliplr(t - pi*1.5)), centerY + ROIouterRadius * sin(t - pi*1.5)];
                if  yn_ROIcircle == 1 % ÊÇ·ñ»æÖÆROIÔ²»·
                    fill(x_sector, y_sector, ROI_color{iROI/2}, 'FaceAlpha', 1,'EdgeColor','w');
                end
                % »æÖÆROI±êÇ©
                x_label = centerX + ROItextRadius * cos(fliplr(t(length(t)/2) - pi*1.5));
                y_label = centerY + ROItextRadius * sin(fliplr(t(length(t)/2) - pi*1.5));
                if  yn_ROIlabel == 1 % ÊÇ·ñ»æÖÆROI±êÇ©
                    if iROI <= nROI/2 % ROIÊýÐ¡ÓÚÒ»°ëÊ±
                        text(x_label,y_label,ROI_name{iROI/2},'Color',ROIlabel_Color,'FontName',ROIlabel_FontName,'FontSize',ROIlabel_FontSize,'FontWeight',ROIlabel_FontWeight,'HorizontalAlignment', 'center','Rotation',t(length(t)/2)*(180/pi))
                    else  % ROIÊý´óÓÚÒ»°ëÊ±
                        text(x_label,y_label,ROI_name{iROI/2},'Color',ROIlabel_Color,'FontName',ROIlabel_FontName,'FontSize',ROIlabel_FontSize,'FontWeight',ROIlabel_FontWeight,'HorizontalAlignment', 'center','Rotation',t(length(t)/2)*(180/pi))
                    end
                end
            else
                k = k + 1;
                angle_num(k) = angle_num(k-1) + 2;
                t = linspace(-1*angle_num(k-1) * angle, -1*angle_num(k) * angle, numSectors);
                x_sector = [centerX + ROIinnerRadius * cos(fliplr(t - pi*1.5)), centerX + ROIouterRadius * cos(t - pi*1.5)];
                y_sector = [centerY + ROIinnerRadius * sin(fliplr(t - pi*1.5)), centerY + ROIouterRadius * sin(t - pi*1.5)];
                fill(x_sector, y_sector, 'w', 'FaceAlpha', 1,'EdgeColor','w');
            end
        end
    end
else  % »æÖÆ²»¶Ô³ÆÐËÈ¤Çø
    angle_num(1) = 0;
    for iROI = 1:nROI*2
        if mod(iROI,2) == 1
            k = k + 1;
            angle_num(k) = angle_num(k-1) + 6*length(ROI_ch{(iROI+1)/2});
            t = linspace(-1*angle_num(k-1) * angle, -1*angle_num(k) * angle, numSectors);
            x_sector = [centerX + ROIinnerRadius * cos(fliplr(t - pi*1.5)), centerX + ROIouterRadius * cos(t - pi*1.5)];
            y_sector = [centerY + ROIinnerRadius * sin(fliplr(t - pi*1.5)), centerY + ROIouterRadius * sin(t - pi*1.5)];
            if  yn_ROIcircle == 1 % ÊÇ·ñ»æÖÆROIÔ²»·
                fill(x_sector, y_sector, ROI_color{(iROI+1)/2}, 'FaceAlpha', 1,'EdgeColor','w');
            end
            % »æÖÆROI±êÇ©
            x_label = centerX + ROItextRadius * cos(fliplr(t(length(t)/2) - pi*1.5));
            y_label = centerY + ROItextRadius * sin(fliplr(t(length(t)/2) - pi*1.5));
            if  yn_ROIlabel == 1 % ÊÇ·ñ»æÖÆROI±êÇ©
                if iROI <= nROI/2 % ROIÊýÐ¡ÓÚÒ»°ëÊ±
                    text(x_label,y_label,ROI_name{(iROI+1)/2},'Color',ROIlabel_Color,'FontName',ROIlabel_FontName,'FontSize',ROIlabel_FontSize,'FontWeight',ROIlabel_FontWeight,'HorizontalAlignment', 'center','Rotation',t(length(t)/2)*(180/pi))
                else  % ROIÊý´óÓÚÒ»°ëÊ±
                    text(x_label,y_label,ROI_name{(iROI+1)/2},'Color',ROIlabel_Color,'FontName',ROIlabel_FontName,'FontSize',ROIlabel_FontSize,'FontWeight',ROIlabel_FontWeight,'HorizontalAlignment', 'center','Rotation',t(length(t)/2)*(180/pi))
                end
            end
        else
            k = k + 1;
            angle_num(k) = angle_num(k-1) + 2;
            t = linspace(-1*angle_num(k-1) * angle, -1*angle_num(k) * angle, numSectors);
            x_sector = [centerX + ROIinnerRadius * cos(fliplr(t - pi*1.5)), centerX + ROIouterRadius * cos(t - pi*1.5)];
            y_sector = [centerY + ROIinnerRadius * sin(fliplr(t - pi*1.5)), centerY + ROIouterRadius * sin(t - pi*1.5)];
            fill(x_sector, y_sector, 'w', 'FaceAlpha', 1,'EdgeColor','w');
        end
    end
end

%% »æÖÆÔ²»·£¬²¢»®·Önch¸öÉÈÐÎÍ¨µÀ£¬ÐËÈ¤ÇøÖ®¼äÓÐ¿Õ°×¼ä¸ô£¬°ëÇò¼äÓÐ¿Õ°×¼ä¸ô,»æÖÆÍ¨µÀÎÄ±¾
centerX = 0;        % Ô²ÐÄµÄ x ×ø±ê
centerY = 0;        % Ô²ÐÄµÄ y ×ø±ê
% ¼ÆËãÃ¿¸öµÈ·ÖµÄ½Ç¶È
nch = size(data1,1); 
nROI = length(ROI_ch);
if YN_symmetry == 1
    numSectors = nch*6 + (nROI-2)*2 + 2*4; % Í¨µÀÕ¼6·Ý£¬ÐËÈ¤Çø¼ä¸ôÕ¼2·Ý£¬°ëÇò¼ä¸ôÕ¼4·Ý
else
    numSectors = nch*6 + nROI*2; % Í¨µÀÕ¼6·Ý£¬ÐËÈ¤Çø¼ä¸ôÕ¼2·Ý
end
angle = 2 * pi / numSectors;
% »æÖÆÔ²»·ºÍÉÈÐÎ

hold on;
% »æÖÆÔ²»·
t = linspace(0, 2*pi, numSectors);
x_outer = centerX + outerRadius * cos(t);
y_outer = centerY + outerRadius * sin(t);
fill(x_outer, y_outer, 'r','FaceAlpha', 1,'EdgeColor','w');
% »æÖÆÄÚÔ²
t = linspace(0, 2*pi, 100);
x_inner = centerX + innerRadius * cos(t);
y_inner = centerY + innerRadius * sin(t);
fill(x_inner, y_inner, 'w','FaceAlpha', 1,'EdgeColor','w');
angle_num = [];
k = 1;
if YN_symmetry == 1 % »æÖÆ×óÓÒ¶Ô³ÆÐËÈ¤Çø
    angle_num(1) = -2;
    k_ch = 0;
    for iROI = 1:nROI*2
        if (iROI == 1) | (iROI == nROI + 1)
            k = k + 1;
            angle_num(k) = angle_num(k-1) + 4;
            t = linspace(-1*angle_num(k-1) * angle, -1*angle_num(k) * angle, numSectors);
            x_sector = [centerX + innerRadius * cos(fliplr(t - pi*1.5)), centerX + outerRadius * cos(t - pi*1.5)];
            y_sector = [centerY + innerRadius * sin(fliplr(t - pi*1.5)), centerY + outerRadius * sin(t - pi*1.5)];
            
            fill(x_sector, y_sector, 'w', 'FaceAlpha', 1,'EdgeColor','w');
        else
            if mod(iROI,2) == 0
                for j = 1:length(ROI_ch{iROI/2})
                    k = k + 1;
                    k_ch = k_ch + 1;
                    angle_num(k) = angle_num(k-1) + 6;
                    t = linspace(-1*angle_num(k-1) * angle, -1*angle_num(k) * angle, numSectors);
                    x_sector = [centerX + innerRadius * cos(fliplr(t - pi*1.5)), centerX + outerRadius * cos(t - pi*1.5)];
                    y_sector = [centerY + innerRadius * sin(fliplr(t - pi*1.5)), centerY + outerRadius * sin(t - pi*1.5)];
                    fill(x_sector, y_sector, ROI_color{iROI/2}, 'FaceAlpha', 1,'EdgeColor','w');
                    % Á¬Ïß×ø±ê
                    x_ch = centerX + innerRadius * cos(fliplr(t(length(t)/2) - pi*1.5));
                    y_ch = centerY + innerRadius * sin(fliplr(t(length(t)/2) - pi*1.5));
                    xy_ch{k_ch} = [x_ch,y_ch];
                    clear x_ch y_ch
                    % »æÖÆÍ¨µÀ±êÇ©
                    x_label = centerX + textRadius * cos(fliplr(t(length(t)/2) - pi*1.5));
                    y_label = centerY + textRadius * sin(fliplr(t(length(t)/2) - pi*1.5));
                    if k_ch <= nch/2 % Í¨µÀÊýÐ¡ÓÚÒ»°ëÊ±
                        text(x_label,y_label,['ch',num2str(ROI_ch{iROI/2}(j))],'Color',chlabel_Color,'FontName',chlabel_FontName,'FontSize',chlabel_FontSize,'HorizontalAlignment', 'left','Rotation',t(length(t)/2)*(180/pi)+90)
                    else  % Í¨µÀÊý´óÓÚÒ»°ëÊ±
                        text(x_label,y_label,['ch',num2str(ROI_ch{iROI/2}(j))],'Color',chlabel_Color,'FontName',chlabel_FontName,'FontSize',chlabel_FontSize,'HorizontalAlignment', 'right','Rotation',t(length(t)/2)*(180/pi)-90)
                    end
                end
            else
                k = k + 1;
                angle_num(k) = angle_num(k-1) + 2;
                t = linspace(-1*angle_num(k-1) * angle, -1*angle_num(k) * angle, numSectors);
                x_sector = [centerX + innerRadius * cos(fliplr(t - pi*1.5)), centerX + outerRadius * cos(t - pi*1.5)];
                y_sector = [centerY + innerRadius * sin(fliplr(t - pi*1.5)), centerY + outerRadius * sin(t - pi*1.5)];
                fill(x_sector, y_sector, 'w', 'FaceAlpha', 1,'EdgeColor','w');
            end
        end
    end
else  % »æÖÆ²»¶Ô³ÆÐËÈ¤Çø
    angle_num(1) = 0;
    k_ch = 0;
    for iROI = 1:nROI*2
        if mod(iROI,2) == 1
            for j = 1:length(ROI_ch{(iROI+1)/2})
                k = k + 1;
                k_ch = k_ch + 1;
                angle_num(k) = angle_num(k-1) + 6;
                t = linspace(-1*angle_num(k-1) * angle, -1*angle_num(k) * angle, numSectors);
                x_sector = [centerX + innerRadius * cos(fliplr(t - pi*1.5)), centerX + outerRadius * cos(t - pi*1.5)];
                y_sector = [centerY + innerRadius * sin(fliplr(t - pi*1.5)), centerY + outerRadius * sin(t - pi*1.5)];
                fill(x_sector, y_sector, ROI_color{(iROI+1)/2}, 'FaceAlpha', 1,'EdgeColor','w');
                % Á¬Ïß×ø±ê
                x_ch = centerX + innerRadius * cos(fliplr(t(length(t)/2) - pi*1.5));
                y_ch = centerY + innerRadius * sin(fliplr(t(length(t)/2) - pi*1.5));
                xy_ch{k_ch} = [x_ch,y_ch];
                clear x_ch y_ch
                % »æÖÆÍ¨µÀ±êÇ©
                x_label = centerX + textRadius * cos(fliplr(t(length(t)/2) - pi*1.5));
                y_label = centerY + textRadius * sin(fliplr(t(length(t)/2) - pi*1.5));
                if k_ch <= nch/2 % Í¨µÀÊýÐ¡ÓÚÒ»°ëÊ±
                    text(x_label,y_label,['ch',num2str(ROI_ch{(iROI+1)/2}(j))],'Color',chlabel_Color,'FontName',chlabel_FontName,'FontSize',chlabel_FontSize,'FontWeight',chlabel_FontWeight,'HorizontalAlignment', 'left','Rotation',t(length(t)/2)*(180/pi)+90)
                else  % Í¨µÀÊý´óÓÚÒ»°ëÊ±
                    text(x_label,y_label,['ch',num2str(ROI_ch{(iROI+1)/2}(j))],'Color',chlabel_Color,'FontName',chlabel_FontName,'FontSize',chlabel_FontSize,'FontWeight',chlabel_FontWeight,'HorizontalAlignment', 'right','Rotation',t(length(t)/2)*(180/pi)-90)
                end
            end
        else
            k = k + 1;
            angle_num(k) = angle_num(k-1) + 2;
            t = linspace(-1*angle_num(k-1) * angle, -1*angle_num(k) * angle, numSectors);
            x_sector = [centerX + innerRadius * cos(fliplr(t - pi*1.5)), centerX + outerRadius * cos(t - pi*1.5)];
            y_sector = [centerY + innerRadius * sin(fliplr(t - pi*1.5)), centerY + outerRadius * sin(t - pi*1.5)];
            fill(x_sector, y_sector, 'w', 'FaceAlpha', 1,'EdgeColor','w');
        end
    end
end

%% »æÖÆÁ¬Ïß
data2 = data1;
for i = 1:size(data2)
    data2(i,i) = 0;
end
data2(find(data1 < threshold)) = 0;
if yn_linewidth == 1
    data2 = data2;
    max_data2 = max(data2(:));
else
    data2(find(data2)) = 1;
end
for i = 1:size(data2,2)
    for j = i+1:size(data2,2)
        if data2(i,j) ~= 0
            % ¼ÆËã¿ØÖÆµã×ø±ê
            controlX = (xy_ch{i}(1) + xy_ch{j}(1))/2;
            controlY = (xy_ch{i}(2) + xy_ch{j}(2))/2;
            % ¼ÆËã¿ØÖÆµãµ½Ð¡Ô²±ß½çµÄ¾àÀë£¨È¡¸ºÖµ£©
            distance = -0.3;  
            % ½«¿ØÖÆµã´ÓÐ¡Ô²Ô²ÐÄÖ¸Ïò¿ØÖÆµãµÄ·½ÏòÒÆ¶¯Ò»¶¨¾àÀë
            controlX = controlX + distance * (controlX - 0);
            controlY = controlY + distance * (controlY - 0);
            % ¼ÆËã±´Èû¶ûÇúÏßÉÏµÄµã
            t = linspace(0, 1, 100);
            curveX = (1-t).^2 * xy_ch{i}(1) + 2*(1-t).*t * controlX + t.^2 * xy_ch{j}(1); 
            curveY = (1-t).^2 * xy_ch{i}(2) + 2*(1-t).*t * controlY + t.^2 * xy_ch{j}(2);
            % »æÖÆ±´Èû¶ûÇúÏß
            if yn_linewidth == 1               
%                 plot(curveX, curveY, 'Color',[line_color,line_alpha], 'LineWidth', line_width*(1+floor((data2(i,j)-threshold)/0.05)));     % Õë¶ÔÓÚmatlab2014bÒÔºó°æ±¾
                plot(curveX, curveY, 'Color',line_color,  'LineWidth', line_width*(1+floor((data2(i,j)-threshold)/0.05)));    % % Õë¶ÔÓÚmatlab2014bÒÔÇ°°æ±¾
%                 patch(curveX, curveY, 'w', 'EdgeColor',line_color,  'LineWidth', line_width*(1+floor((data2(i,j)-threshold)/0.05)), 'EdgeAlpha' ,line_alpha,'FaceAlpha',0);
            else
%                 plot(curveX, curveY, 'Color',[pline_color,line_alpha] 'LineWidth', line_width);   % Õë¶ÔÓÚmatlab2014bÒÔºó°æ±¾
             plot(curveX, curveY, 'Color',line_color,  'LineWidth', line_width);    % Õë¶ÔÓÚmatlab2014bÒÔÇ°°æ±¾
%                 plot(curveX, curveY, 'w', 'EdgeColor',line_color,  'LineWidth', line_width, 'EdgeAlpha' ,line_alpha, line_alpha,'FaceAlpha',0);
            end
        end
    end
end
axis off
%% ±£´æÍ¼Æ¬
saveas(gcf, fullfile(path,[name,'_circle.fig']));
saveas(gcf, fullfile(path,[name,'_circle.bmp']));
