# Supplementary material for: Intermittent theta burst stimulation enhances prefrontal activation and connectivity: evidence from fNIRS
Source: Front Hum Neurosci. 2025 Aug 26;19:1608502. doi: 10.3389/fnhum.2025.1608502 (PMC12418203; doi:10.3389/fnhum.2025.1608502)
Supplement: Supplementary file 1 [file Data_Sheet_1.zip › batch-analysis/split_csvData.m]

%%
clc;clear all;
%% Load Data
% ´ò¿ªÎÄ¼þ
dir = 'E:\½üºìÍâTMSÊý¾Ý\data\iTBSHOU\';
filename = '³Â¿¡½ÜºóµÄÔ­Ê¼Êý¾Ý_2024_08_17_16_07_56.csv';
fileID = fopen([dir,filename],'r');
% ¶ÁÈ¡ÎÄ¼þÖ±µ½ÎÄ¼þ½áÊø£¬°´ÕÕ»»ÐÐ·û·Ö¸î
C = textscan(fileID,'%s', 'Delimiter','\n');
data =C{1,1};
% ¹Ø±ÕÎÄ¼þ
fclose(fileID);

%% Split Needed Data 
startpoint = 42; % µÚÒ»ÐÐÓÐÐ§Êý¾Ý³öÏÖµÄÎ»ÖÃ£¬¼´probe=1
working = 5;  %¹¤×÷Ê±¼ä µ¥Î» min
sleeping = 10;% ¾²ÖÃÊ±¼ä£¬µ¥Î»min
pretime = 30; %ÈÎÎñÇ°Ê±¼ä µ¥Î»s
NumberOfRepeating = 5;
splitdata = [];
for i =1:NumberOfRepeating
    first = (i-1)*(working+sleeping)*60*100+startpoint;
    last = (i-1)*sleeping*60*100+i*working*60*100+startpoint+2*pretime*100-1;
    Newdata = data(first:last);
    splitdata = [splitdata,Newdata];
end

%% ä¿®æ¹markæ å¿ç¬?
Marka = pretime*100+1;  % æ å¿ä¸?çprobeåºå·
Markb = working*60*100+pretime*100+1;
% å°ä¸¤ä¸ªmarkæ è®°ä¸?
for i = 1:NumberOfRepeating 
    Pprocess = splitdata(Marka,i);
    processData = strsplit(Pprocess{1},',');
    processData(length(processData)-4) = {'1'};
    WriteData = strjoin(processData,',');
    splitdata(Marka,i) = WriteData;
    Pprocess = splitdata(Markb,i);
    processData = strsplit(Pprocess{1},',');
    processData(length(processData)-4) = {'1'};
    WriteData = strjoin(processData,',');
    splitdata(Markb,i) = WriteData;
end
%ä¿®æ¹æ¯ä¸æ¡æ°æ®çprobe
for j = 1:NumberOfRepeating
    for i = 1:length(splitdata)
            Pprocess = splitdata(i,j);
            processData = strsplit(Pprocess{1},',');
            processData(1) = {num2str(i)};
            WriteData = join(processData,',');
            splitdata(i,j) = WriteData;
    end
end
%% WriteData to CSV
% prior_text æ¯æä»¶åç½®ä¿¡æ¯ï¼åæ¬ä¸ªäººä¿¡æ¯ï¼è¯¥å¤ä¸æ¨¡ä¸æ ·ï¼æ²¡æåæåå¤çã?
% prior_text = [{'Header,'},{'File Version,1.01,'},{'Patient Information,'},{'ID,10016'},{'Name,èµµä¸å®?å?},{'Comment,zynéæ¯æ?TMSå?},{'Age,24'},{'Sex,å¥?},{'Analyze Information,'},{'AnalyzeMode,Continuous'},{'Pre Time[s],30'},{'Post Time[s],300'},{'Recovery Time[s],60'},{'Base Time[s],10'},{'Fitting Degree,1'},{'HPF[Hz],No Filter'},{'LPF[Hz],No Filter'},{'Moving Average[s],5'},{'Measure Information,'},{'Date,2024-06-17 18:31:36'},{'Mode,37+9'},{'Wave[nm],690,830'},{'Wave Length,CH1(690.0),CH1(830.0),CH2(690.0),CH2(830.0),CH3(690.0),CH3(830.0),CH4(690.0),CH4(830.0),CH5(690.0),CH5(830.0),CH6(690.0),CH6(830.0),CH7(690.0),CH7(830.0),CH8(690.0),CH8(830.0),CH9(690.0),CH9(830.0),CH10(690.0),CH10(830.0),CH11(690.0),CH11(830.0),CH12(690.0),CH12(830.0),CH13(690.0),CH13(830.0),CH14(690.0),CH14(830.0),CH15(690.0),CH15(830.0),CH16(690.0),CH16(830.0),CH17(690.0),CH17(830.0),CH18(690.0),CH18(830.0),CH19(690.0),CH19(830.0),CH20(690.0),CH20(830.0),CH21(690.0),CH21(830.0),CH22(690.0),CH22(830.0),CH23(690.0),CH23(830.0),CH24(690.0),CH24(830.0),CH25(690.0),CH25(830.0),CH26(690.0),CH26(830.0),CH27(690.0),CH27(830.0),CH28(690.0),CH28(830.0),CH29(690.0),CH29(830.0),CH30(690.0),CH30(830.0),CH31(690.0),CH31(830.0),CH32(690.0),CH32(830.0),CH33(690.0),CH33(830.0),CH34(690.0),CH34(830.0),CH35(690.0),CH35(830.0),CH36(690.0),CH36(830.0),CH37(690.0),CH37(830.0),CH38(690.0),CH38(830.0),CH39(690.0),CH39(830.0),CH40(690.0),CH40(830.0),CH41(690.0),CH41(830.0),CH42(690.0),CH42(830.0),CH43(690.0),CH43(830.0),CH44(690.0),CH44(830.0),CH45(690.0),CH45(830.0),CH46(690.0),CH46(830.0),'},{'Analog Gain,'},{'Digital Gain,'},{'Sampling Period[s],0.01'},{'StimType,STIM'},{'Stim Time[s]'},{''},{'Repeat Count,1'},{'Exception Ch,1,1,1,1,1,1,1,1,1,1,1,1,1,1,1,1,1,1,1,1,1,1,1,1,1,1,1,1,1,1,1,1,1,1,1,1,1,1,1,1,1,1,1,1,1,1,'},{''},{''},{''},{''},{''},{''},{''},{''},{'Data'},{'Probe1,CH1(690.0),CH1(830.0),CH2(690.0),CH2(830.0),CH3(690.0),CH3(830.0),CH4(690.0),CH4(830.0),CH5(690.0),CH5(830.0),CH6(690.0),CH6(830.0),CH7(690.0),CH7(830.0),CH8(690.0),CH8(830.0),CH9(690.0),CH9(830.0),CH10(690.0),CH10(830.0),CH11(690.0),CH11(830.0),CH12(690.0),CH12(830.0),CH13(690.0),CH13(830.0),CH14(690.0),CH14(830.0),CH15(690.0),CH15(830.0),CH16(690.0),CH16(830.0),CH17(690.0),CH17(830.0),CH18(690.0),CH18(830.0),CH19(690.0),CH19(830.0),CH20(690.0),CH20(830.0),CH21(690.0),CH21(830.0),CH22(690.0),CH22(830.0),CH23(690.0),CH23(830.0),CH24(690.0),CH24(830.0),CH25(690.0),CH25(830.0),CH26(690.0),CH26(830.0),CH27(690.0),CH27(830.0),CH28(690.0),CH28(830.0),CH29(690.0),CH29(830.0),CH30(690.0),CH30(830.0),CH31(690.0),CH31(830.0),CH32(690.0),CH32(830.0),CH33(690.0),CH33(830.0),CH34(690.0),CH34(830.0),CH35(690.0),CH35(830.0),CH36(690.0),CH36(830.0),CH37(690.0),CH37(830.0),CH38(690.0),CH38(830.0),CH39(690.0),CH39(830.0),CH40(690.0),CH40(830.0),CH41(690.0),CH41(830.0),CH42(690.0),CH42(830.0),CH43(690.0),CH43(830.0),CH44(690.0),CH44(830.0),CH45(690.0),CH45(830.0),CH46(690.0),CH46(830.0),Mark,Time,BodyMovement,RemovalMark,PreScan'}];
prior_text = data(1:startpoint-1);
for j = 1:NumberOfRepeating  % åå¥NumberOfRepeatingä¸ªæä»?
    fid = fopen([filename(1:length(filename)-4),'_',num2str(j),'th_test.csv'], 'w+', 'n', 'GB2312');    % åå»ºä¸?¸ªcsvæä»¶
    allline = length(prior_text)+length(splitdata);
    for i=1:allline  % æ¯ä¸è¡åå?
        if i<= length(prior_text)
            strcell = prior_text(i);
        else
            strcell = splitdata(i-length(prior_text),j);
        end
        Sstr = strcell{1};
        fprintf(fid, '%s \n', Sstr); % ä¸?¡1ä¸ªcellæ°æ®ï¼æ¯è¡ç»æåå ä¸\næ¢è¡
    end
    fclose(fid);
end

%% test
% Rawdata = fileread('èµµä¸å®_the_1th_test.csv');
% data = split(Rawdata,'\\n');
% % data = split(Rawdata);
