# Supplementary material for: Intermittent theta burst stimulation enhances prefrontal activation and connectivity: evidence from fNIRS
Source: Front Hum Neurosci. 2025 Aug 26;19:1608502. doi: 10.3389/fnhum.2025.1608502 (PMC12418203; doi:10.3389/fnhum.2025.1608502)
Supplement: Supplementary file 1 [file Data_Sheet_1.zip › batch-analysis/zlhk_calculateCV_and_singular.m]

% Ö÷Òª¹¦ÄÜ£º1¡¢¼ÆËã»ùÏß¡¢ÌØ¶¨´°¿Ú¡¢ÈÎÎñÆÚµÄCV£»
%           2¡¢Õë¶ÔÒ»´úÊý¾Ý£¬¸ù¾ÝÏ÷¶¥ÖµºÍ¼«Ð¡ÖµÉ¸Ñ¡Í¨µÀ£¬Õë¶Ô2´úÊý¾Ý£¬¸ù¾Ý¼«Ð¡ÖµÉ¸Ñ¡Í¨µÀ£»
%           3¡¢½«CVÉ¸Ñ¡µÄÍ¨µÀºÍÆæÒìÖµÉ¸Ñ¡µÄÍ¨µÀÕûºÏ
% ÊäÈëÎÄ¼þ£º1¡¢.nirsÎÄ¼þ
% Êä³öÎÄ¼þ£º.nirsÎÄ¼þ£».csvÎÄ¼þ
% ÐÞ¸Ä×÷Õß¼°ÈÕÆÚ£ºÈÎ±ò 2022.12.16
% ÁªÏµÈËÓëÁªÏµ·½Ê½£ºÕÅÅàÎÄ18918104270
%%%%%%%%%%%%%%%%%%%%%%%%%%%%%%%%%%%%%%%%%%%%%%%%%%%%%%%%%%%%%%%%%%%%%%%%%%%%%%%%%%%%%%%%%%%%%%%%%%%%%%%

close all
clear;clc
%% ================================Parameter Input Start==========================================================%%
Raw_dir = uigetdir('´ý´¦ÀíÊý¾ÝµÄÎÄ¼þ¼Ð'); % Ñ¡ÖÁ×é±ðËùÔÚÎÄ¼þ¼Ð£¬²»ÒªÑ¡ÖÁÊý¾ÝËùÔÚÎÄ¼þ¼Ð
Group_name = {'A1','A2','A3','A4','A5','A6'}; % ×é±ðÃû³Æ£¬×¢ÒâÒª¸úÎÄ¼þ¼ÐÖÐµÄ×é±ðÃû³ÆÍêÈ«Ò»ÖÂ
result_dir = '5_calculateCV_singular'; % ÐÂÉú³ÉµÄÎÄ¼þ´æ·ÅµÄÂ·¾¶

% Calculate the CV in baseline period
Step1_baselineCV = 0; % 0 - No for this step; 1 - Yes for this step
Step1_baselineperiod = [10,30]; % the baseline period(unit:secods) for calculating CV
Step1_baselinethreshold = 25; % the CV threshold of bad channel in baselin period(unit: %)

% Calculate the CV in specify windows È«³¤ (It is generally used to calculate a whole segment of data)
Step2_specwindCV = 1; % 0 - No for this step; 1 - Yes for this step
Step2_specifywindow = []; % the specify window length(unit:secods) for calculating CV(ex, all fNIRS data,0-150), [] - full data length
Step2_specwindthreshold = 35; % the CV threshold of bad channel in specify window(unit: %)

% Calculate the CV in task period ÈÎÎñÆÚ
Step3_taskCV = 0; % 0 - No for this step; 1 - Yes for this step
Step3_taskduration = 60; % the task duration for each trial(unit:secods)
Step3_taskthreshold = 25; % the CV threshold of bad channel in task period(unit: %)

% ¼ÆËã¼«Ð¡ºÍÏ÷¶¥Êý¾Ý
step4_singular= 0 ;% ÈôÎª0ÔòÕë¶ÔÒ»´úÊý¾Ý¼ÆËã¼«Ð¡Öµ0.003ºÍÏ÷¶¥Öµ2.5£»ÈôÎª1ÔòÕë¶Ô¶þ´úÊý¾ÝÉ¸Ñ¡¼«Ð¡Öµ£¬¼«Ð¡ÖµÓÉÓÃ»§×Ô¼ºÈ·¶¨
step4_singular_value =[0.01] ; % µ±step_singular=1Ê±ÌîÐ´ 
%% ================================Parameter Input End==========================================================%%
%% Main Procedure
tmp = find(Raw_dir == filesep);
sub_information = {};
k = 0;
for iGroup = 1:length(Group_name)
    Group_dir = fullfile(Raw_dir,Group_name{iGroup});
    sublist = dir([Group_dir,'\*.nirs']);  % reading the nirs file
    for iSub = 1:length(sublist)
        k = k + 1;
       subdir = fullfile(Group_dir,sublist(iSub).name);
       disp('======================================================')
       disp([sublist(iSub).name(1:end-5),'   reading...'])
       load(subdir,'-mat')

       % Get subject information
       sub_information{1,1} = 'subject_group';
       sub_information{k+1,1} = Group_name{iGroup}; % sub group
       sub_information{1,2} = 'subject_number';
       sub_information{k+1,2} = iSub; % sub number
       sub_information{1,3} = 'subject_name';
       sub_information{k+1,3} = sublist(iSub).name(1:end-5); % sub name
             
       %==========================================================================================================================================%  
       K_colum = 3; % The first three are the basic information of the subjects
       % Calculate the CV in baseline period
       Step_k = 0;
       if Step1_baselineCV == 1
           Step_k = Step_k + 1;
           disp(['Step',num2str(Step_k),': Calculate the CV in baseline period'])
           baselineperiod = find((t>=Step1_baselineperiod(1)) & (t<Step1_baselineperiod(2)));
           for iCH = 1:size(d,2)/2
               d_690_baseline = d(baselineperiod,iCH);
               d_830_baseline = d(baselineperiod,iCH+size(d,2)/2);
               if k <= 1
                  CVbaseline{1,2*iCH-1} = strcat('ch',num2str(iCH),'_690');
                  CVbaseline{1,2*iCH} = strcat('ch',num2str(iCH),'_830');
               end
               CVbaseline{k+1,2*iCH-1} = roundn(std(d_690_baseline)/mean(d_690_baseline) * 100,-2); % coefficient of variation
               CVbaseline{k+1,2*iCH} = roundn(std(d_830_baseline)/mean(d_830_baseline) * 100,-2); % coefficient of variation
               
               CVbasechan(iCH) = double((CVbaseline{k+1,2*iCH-1} >= Step1_baselinethreshold) | (CVbaseline{k+1,2*iCH} >= Step1_baselinethreshold));
           end
           K_colum = K_colum + 1;
           sub_information{1,K_colum} = 'CV_base_channumber';
           sub_information{k+1,K_colum} = size(find(CVbasechan),2);
           K_colum = K_colum + 1;
           sub_information{1,K_colum} = 'CV_base_channame';
           sub_information{k+1,K_colum} = regexprep(num2str(find(CVbasechan)),';|\s*',' ');
           clear iCH d_690_baseline d_830_baseline CVbasechan
       end
       
       %==========================================================================================================================================% 
       % Calculate the CV in specify windows
       if Step2_specwindCV == 1
           Step_k = Step_k + 1;
           disp(['Step',num2str(Step_k),': Calculate the CV in specify windows'])
           if ~isempty(Step2_specifywindow)
               specifywindow = find((t>=Step2_specifywindow(1)) & (t<Step2_specifywindow(2)));
           else
               specifywindow = 1:size(d,1); % full length of data
           end
           for iCH = 1:size(d,2)/2
               d_690_specify = d(specifywindow,iCH);
               d_830_specify = d(specifywindow,iCH+size(d,2)/2);
               if k <= 1
                   CVspecify{1,2*iCH-1} = strcat('ch',num2str(iCH),'_690');
                   CVspecify{1,2*iCH} = strcat('ch',num2str(iCH),'_830');
               end
               CVspecify{k+1,2*iCH-1} = roundn(std(d_690_specify)/mean(d_690_specify) * 100,-2); % coefficient of variation
               CVspecify{k+1,2*iCH} = roundn(std(d_830_specify)/mean(d_830_specify) * 100,-2); % coefficient of variation
               CVspecchan(iCH) = double((CVspecify{k+1,2*iCH-1} >= Step2_specwindthreshold) | (CVspecify{k+1,2*iCH} >= Step2_specwindthreshold));
           end
           K_colum = K_colum + 1;
           sub_information{1,K_colum} = 'CV_spec_channumber';
           sub_information{k+1,K_colum} = size(find(CVspecchan),2);
           K_colum = K_colum + 1;
           sub_information{1,K_colum} = 'CV_spec_channame';
           sub_information{k+1,K_colum} = regexprep(num2str(find(CVspecchan)),';|\s*',' ');
           clear iCH d_690_specify d_830_specify CVspecchan
       end
       
       %==========================================================================================================================================% 
       % Calculate the CV in specify windows
        if Step3_taskCV == 1
           Step_k = Step_k + 1;
           disp(['Step',num2str(Step_k),': Calculate the CV in task periods'])
           fs = round(1/(t(2)-t(1)));  % ²ÉÑùÂÊÈ¡Õû¼ÆËã
           taskduration = Step3_taskduration * fs;
           k_trial = 0;
           z_trial = 0;
           for iCH = 1:size(d,2)/2
               S1=[];
                for is = 1:size(s,2)  % Ã¿¸öÌõ¼þ
                    stim_trial = find(s(:,is));
                    if isempty(stim_trial)
                        error('ÎÞÈÎÎñmark£¬ÇëÔÚÔ­Ê¼Êý¾ÝÖÐÌí¼ÓÈÎÎñmark£¬²¢ÖØÐÂÊ¹ÓÃHomer2½øÐÐÊý¾Ý´¦Àí')
                    end
                    CVtask_trial=[];
                    for iTrial = 1:length(stim_trial)   %Ã¿¸ötrail 
%                        k_trial = 2 * (iTrial + (iCH-1) * length(stim_trial));
                       d_690_Trial = d(stim_trial(iTrial):stim_trial(iTrial)+taskduration-1,iCH);
                       d_830_Trial = d(stim_trial(iTrial):stim_trial(iTrial)+taskduration-1,iCH+size(d,2)/2);
                        k_trial=k_trial+1;
                        CVtask{1,k_trial} = strcat('ch',num2str(iCH),'_690_Con',num2str(is),'_trial',num2str(iTrial));
                        CVtask{k+1,k_trial} = roundn(std(d_690_Trial)/mean(d_690_Trial) * 100,-2); % coefficient of variation
                        k_trial=k_trial+1;
                        CVtask{1,k_trial} = strcat('ch',num2str(iCH),'_830_Con',num2str(is),'_trial',num2str(iTrial));
                        CVtask{k+1,k_trial} = roundn(std(d_830_Trial)/mean(d_830_Trial) * 100,-2); % coefficient of variation
                        CVtask_trial(iTrial) = double((CVtask{k+1,k_trial-1} >= Step3_taskthreshold) | (CVtask{k+1,k_trial} >= Step3_taskthreshold));
                        % ±ê¼Çµ±Ç°Ìõ¼þÃ¿¸ötrialÊÇ·ñ´óÓÚãÐÖµ
                    end
                    z_trial = z_trial+1;
                    result_CVtask{1,z_trial} = strcat('ch',num2str(iCH),'_Con',num2str(is));
                    result_CVtask{k+1,z_trial} = num2str(find(CVtask_trial));
                    
                    % Éú³ÉÐÂµÄ±äÁ¿£¬¼ÇÂ¼Ã¿¸öÌõ¼þÏÂÏàÓ¦µÄmarkÐÅÏ¢
                    mark_data = find(s(:,is)~=0);
                    S = s(:,is);
                    for iCVtask_trial =1:size(CVtask_trial,2)
                        if CVtask_trial(iCVtask_trial)==1
                            S(mark_data(iCVtask_trial))=0;
                        end
                    end
                    
                    if isempty(find(S~=0))
                        S = s(:,is);
                    end
                    S1=[S1,S];
                    
                end
                S_bad_trail{iCH} = S1;
           end
            clear iCH iTrial d_690_Trial d_830_Trial k_trial
        end
       
       if step4_singular== 0
            Step_k = Step_k + 1;
           disp(['Step',num2str(Step_k),': Calculate the singular'])
            Step4_minimumvalue = 0.003; % The minimum value of signal average
            Step4_Slidingwindow = 5; % The sliding window of extremum value(>=2.5)
            datawidth = size(d,2)/2;
            Reject_Chan = zeros(1,datawidth);
            for iCH = 1:datawidth
              data_690 = d(:,iCH);
              data_830 = d(:,iCH+datawidth);
              if (mean(data_690) <= Step4_minimumvalue) | (mean(data_830) <= Step4_minimumvalue)
                 Reject_Chan(iCH) = 1;
              end
              fs = round(1/(t(2)-t(1)));  % ²ÉÑùÂÊÈ¡Õû¼ÆËã
              for iStep = 1:fs:((size(data_690,1)-(Step4_Slidingwindow * fs))+1)        
                 data_690_seg = data_690(iStep:(iStep + Step4_Slidingwindow * fs - 1));
                 data_830_seg = data_830(iStep:(iStep + Step4_Slidingwindow * fs - 1));
                 if (mean(data_690_seg) >= 2.5) | (mean(data_830_seg) >= 2.5)
                     Reject_Chan(iCH) = 1; 
                     break
                 end
                 clear data_690_seg data_830_seg
             end
             clear data_690  data_830
          end
          K_colum = K_colum + 1;
          sub_information{1,K_colum} = 'singular_number';
          sub_information{k+1,K_colum} = size(find(Reject_Chan),2);
          K_colum = K_colum + 1;
          sub_information{1,K_colum} = 'singular_ChanName';
          reject_chan = regexprep(num2str(find(Reject_Chan)),';|\s*',' ');
          sub_information{k+1,K_colum} = reject_chan; % data length      
          clear iCH Reject_Chan datawidth reject_chan            
            
       else step4_singular == 1;
           Step_k = Step_k + 1;
           disp(['Step',num2str(Step_k),': Calculate the singular'])
            datawidth = size(d,2)/2;
            Reject_Chan = zeros(1,datawidth);
            for iCH = 1:datawidth
              data_690 = d(:,iCH);
              data_830 = d(:,iCH+datawidth);
              if (mean(data_690) <= step4_singular_value) | (mean(data_830) <= step4_singular_value)
                 Reject_Chan(iCH) = 1;
              end
             clear data_690  data_830
          end
          K_colum = K_colum + 1;
          sub_information{1,K_colum} = 'singular_number';
          sub_information{k+1,K_colum} = size(find(Reject_Chan),2);
          K_colum = K_colum + 1;
          sub_information{1,K_colum} = 'singular_ChanName';
          reject_chan = regexprep(num2str(find(Reject_Chan)),';|\s*',' ');
          sub_information{k+1,K_colum} = reject_chan; 
          clear iCH Reject_Chan datawidth reject_chan            
       end
       
       if Step1_baselineCV == 1
            for iColumn = 1:size(sub_information(1,:),2)
                if strncmp('CV_base_channame', sub_information{1,iColumn},18)
                    base_chan_icol = iColumn;
                    break
                end
            end
            for iColumn = 1:size(sub_information(1,:),2)
                if strncmp('singular_ChanName', sub_information{1,iColumn},18)
                    singular_chan_icol = iColumn;
                    break
                end
            end
            base_chan = str2num(sub_information{k+1,base_chan_icol});
            singular_chan = str2num(sub_information{k+1,singular_chan_icol});
            base_sin_chan = unique([base_chan,singular_chan]);
         

          K_colum = K_colum + 1;
          sub_information{1,K_colum} = 'CV_base_and_singular_number';
          sub_information{k+1,K_colum} = length(base_sin_chan);
          K_colum = K_colum + 1;
          sub_information{1,K_colum} = 'CV_base_and_singular_ChanName';
          sub_information{k+1,K_colum} = regexprep(num2str(base_sin_chan),';|\s*',' ');

          clear iColumn base_chan_icol singular_chan_icol base_chan singular_chan base_sin_chan   
       end
       
      if Step2_specwindCV == 1
        for iColumn = 1:size(sub_information(1,:),2)
            if strncmp('CV_spec_channame', sub_information{1,iColumn},18)
                spce_chan_icol = iColumn;
                break
            end
        end
        for iColumn = 1:size(sub_information(1,:),2)
            if strncmp('singular_ChanName', sub_information{1,iColumn},18)
                singular_chan_icol = iColumn;
                break
            end
        end
        spce_chan = str2num(sub_information{k+1,spce_chan_icol});
        singular_chan = str2num(sub_information{k+1,singular_chan_icol});
        spce_sin_chan = unique([spce_chan,singular_chan]);

          K_colum = K_colum + 1;
          sub_information{1,K_colum} = 'CV_spce_and_singular_number';
          sub_information{k+1,K_colum} = length(spce_sin_chan);
          K_colum = K_colum + 1;
          sub_information{1,K_colum} = 'CV_spce_and_singular_ChanName';
          sub_information{k+1,K_colum} = regexprep(num2str(spce_sin_chan),';|\s*',' ');
          clear iColumn spce_chan_icol singular_chan_icol spce_chan singular_chan spce_sin_chan   
      end
        after_dir1 = fullfile(Raw_dir(1:tmp(end)),result_dir,Group_name{iGroup});
        if ~exist(after_dir1,'dir')
            mkdir(after_dir1)
        end
        
        if Step3_taskCV == 1
            save(fullfile(after_dir1,sublist(iSub).name),'t', 'd', 'SD', 's', 'ml', 'aux','S_bad_trail');
        else
            save(fullfile(after_dir1,sublist(iSub).name),'t', 'd', 'SD', 's', 'ml', 'aux');
        end
        
%         if Step3_taskCV == 1
%             if exist('procResult')~=1
%                 save(fullfile(after_dir1,sublist(iSub).name),'t', 'd', 'SD', 's', 'ml', 'aux','S_bad_trail');
%             else
%                 save(fullfile(after_dir1,sublist(iSub).name),'t', 'd', 'SD', 's', 'ml', 'aux','S_bad_trail','procInput','procResult','tIncMan','userdata');
%             end
%         else
%             if exist('procResult')~=1
%                 save(fullfile(after_dir1,sublist(iSub).name),'t', 'd', 'SD', 's', 'ml', 'aux');
%             else
%                 save(fullfile(after_dir1,sublist(iSub).name),'t', 'd', 'SD', 's', 'ml', 'aux','procInput','procResult','tIncMan','userdata');
%             end
%         end
%        
    end
end
after_dir = fullfile(Raw_dir(1:tmp(end)),result_dir,'CV_results');
if ~exist(after_dir,'dir')
    mkdir(after_dir)
end
disp('============= write CV bad channel results to Excel document =================')
csv_write(fullfile(after_dir,'resulsts_badchan.csv'),sub_information)
if Step1_baselineCV == 1
    CVbaseline = [sub_information(:,1:3),CVbaseline];
    disp('============= write baseline CV results to Excel document =================')
    csv_write(fullfile(after_dir,'resulsts_CVvalue_baseline.csv'),CVbaseline)
end
if Step2_specwindCV == 1
    CVspecify = [sub_information(:,1:3),CVspecify];
    disp('============= write specify window CV results to Excel document =================')
    csv_write(fullfile(after_dir,'resulsts_CVvalue_Specifywindow.csv'),CVspecify)
end
if Step3_taskCV == 1 
    CVtask = [sub_information(:,1:3),CVtask];   
    disp('============= write task period CV results to Excel document =================')
    csv_write(fullfile(after_dir,'resulsts_CVvalue_Taskperiod.csv'),CVtask')
    result_CVtask = [sub_information(:,1:3),result_CVtask];
    csv_write(fullfile(after_dir,'resulsts_badtrail_Taskperiod.csv'),result_CVtask')
end
disp('============================================ All are finished!!! ============================================')
