# Supplementary material for: Intermittent theta burst stimulation enhances prefrontal activation and connectivity: evidence from fNIRS
Source: Front Hum Neurosci. 2025 Aug 26;19:1608502. doi: 10.3389/fnhum.2025.1608502 (PMC12418203; doi:10.3389/fnhum.2025.1608502)
Supplement: Supplementary file 1 [file Data_Sheet_1.zip › batch-analysis/zlhk_calculatekeyindexROI.m]

% Ö÷Òª¹¦ÄÜ£ºÌáÈ¡»ý·Ö¡¢TÖØÐÄ¡¢K¼¤»î¡¢¾ùÖµ¡¢·åÖµÕâÎå¸ö¹Ø¼üÖ¸±ê
%           Õë¶ÔÈÕÁ¢´¦ÀíÁ÷³Ì
%           1¡¢¼ÆËãÃ¿¸ö±»ÊÔ£¬Ã¿¸öÅ¨¶ÈÏÂ£¬Ã¿¸öÍ¨µÀÏÂµÄ¹Ø¼üÖ¸±ê
%           2¡¢Ñ¡ÔñÊÇ·ñ¼ÆËãROIÉÏµÄ¹Ø¼üÖ¸±ê£¬²¢É¾³ý»µµ¼£¬ÓÐÁ½ÖÖ¼ÆËã·½Ê½£¬Ñ¡ÔñÆäÖÐÒ»ÖÖ
%           2.1¡¢ÏÈ¼ÆËãÃ¿¸öÍ¨µÀÉÏµÄ¹Ø¼üÖ¸±ê£¬È»ºóÔÚ¸ù¾ÝROI¼ÆËã¾ùÖµ
%           2.2¡¢ÏÈ¸ù¾ÝROI¼ÆËãÐÅºÅµÄ¾ùÖµ£¬È»ºó¼ÆËã¹Ø¼üÖ¸±ê
% ÊäÈëÎÄ¼þ£º1¡¢.nirsÎÄ¼þ 2.csvÎÄ¼þ
% Êä³öÎÄ¼þ£º1¡¢.csv
% ÐÞ¸Ä×÷Õß¼°ÈÕÆÚ£ºÈÎ±ò 2022.12.30
% ÁªÏµÈËÓëÁªÏµ·½Ê½£ºÕÅÅàÎÄ18918104270
clear;clc
%% ================================Parameter Input Start==========================================================%%
Raw_dir = uigetdir('´ý´¦ÀíÊý¾ÝµÄÎÄ¼þ¼Ð'); % Ñ¡ÖÁ×é±ðËùÔÚÎÄ¼þ¼Ð£¬²»ÒªÑ¡ÖÁÊý¾ÝËùÔÚÎÄ¼þ¼Ð
Group_name = {'¶î»¼²à×¥ÎÕ¸ÉÔ¤Ç°','¶î»¼²à×¥ÎÕ¸ÉÔ¤ºó'}; % ×é±ðÃû³Æ£¬×¢ÒâÒª¸úÎÄ¼þ¼ÐÖÐµÄ×é±ðÃû³ÆÍêÈ«Ò»ÖÂ
result_dir = '9_result_Keyindex_ROI';% ÔËÐÐ½á¹û´æ·ÅµÄÎÄ¼þ¼ÐÃû³Æ£¬¸ú×é±ðÎÄ¼þ¼ÐÎ»ÓÚÍ¬Ò»ÎÄ¼þ¼ÐÄÚ
window_Sintegrae = [10,70];  % ¼ÆËã»ý·ÖÖµµÄÊ±¼ä·¶Î§,Ê±¼äÒÔÅ¨¶ÈµÄÊ±¼äÎª×¼
window_Tcentroid = [10,90]; % ¼ÆËãTÖØÐÄµÄÊ±¼ä·¶Î§,Ê±¼äÒÔÅ¨¶ÈµÄÊ±¼äÎª×¼
window_Kslope = [12,17];      % ¼ÆËãK¼¤»îµÄÊ±¼ä·¶Î§,Ê±¼äÒÔÅ¨¶ÈµÄÊ±¼äÎª×¼
window_Mean = [10,70];       % ¼ÆËã¾ùÖµµÄÊ±¼ä·¶Î§,Ê±¼äÒÔÅ¨¶ÈµÄÊ±¼äÎª×¼
window_Peak = [10,70];       % ¼ÆËã·åÖµµÄÊ±¼ä·¶Î§,Ê±¼äÒÔÅ¨¶ÈµÄÊ±¼äÎª×¼
Unit_transform = 180000; % Mol*mm to mMol*mm
ROI_Type=1;  % ÊÇ·ñ¼ÆËãROIµÄ¹Ø¼üÖ¸±ê£¬1£º¼ÆËãROIµÄ¹Ø¼üÖ¸±ê£»0£º²»¼ÆËãROIµÄ¹Ø¼üÖ¸±ê
ROI_calculate_Type = 0; % ÈôÎª0ÏÈÆ½¾ùÌÞ³ý»µµ¼µÄROIÐÅºÅÔÚ¼ÆËã¹Ø¼üÖ¸±ê£¬ÈôÎª1ÏÈ¼ÆËãÃ¿¸öÍ¨µÀµÄ¹Ø¼üÖ¸±êÔÚ¸ù¾ÝÌÞ³ý»µµ¼µÄROIÆ½¾ù
% AAL
% ROI_name = {'Frontal-Inf-Tri-L','Frontal-Mid-L','Frontal-Sup-L','Frontal-Sup-R','Frontal-Mid-R','Frontal-Inf-Tri-R'};
% ROI_channel = {[2,3,7,8],[4,5,6,9:15,17],[16,18:24,27],[35,26,30,31,37,32,33,36,41],[34,39,40,42,43,44,45,46,47,48,38],[49,50,51,53]};
% Broadmann
% ROI_name = {'PreM and SMC-L','Broca-L','FEF-L','DLPFC-L','FPA-L','FPA-R','DLPFC-R','FEF-R','Broca-R','PreM and SMC-R'};
% ROI_channel = {[1,4,10],[2,3,5,7,8,13],[12,24],[6,11,14,17,18,20],[9,15,16,19,21,22,23,27],[30,33,35,36,37,41,43,48],[31,32,34,39,42,45],[26,38],[44,46,49,50,51,53],[40,47,52]};
ROI_name = {'FPA','DLPFC','Broca'};
ROI_channel = {[13,14,15,17,18,22,23,24,25,27],[4,7,8,9,10,11,12,16,19,20,21,26,28,29,32,33,34],[1,2,3,5,6,30,31,35,36,37]};

bad_channel_dir = 'B:\¹¤×÷ÎÄ¼þ\5.»ã±¨×Ü½á\2023\Ìì½òÒ½¿Æ´óÑ§\ÈÎÎñÌ¬\3_2_calculateCV_singular\CV_results\resulsts_badchan.csv';
bad_channel_title = 'CV_spce_and_singular_ChanName'; % ÇëÊäÈëÉ¾³ý»µÍ¨µÀµÄtitleÐÅÏ¢£¬²Î¿¼¼ÆËãCVÉú³ÉµÄresulsts_badchan.csvµÄµÚÒ»ÐÐ

%% ================================Parameter Input End==========================================================%
%% Main Procedure
if length(ROI_name)~=length(ROI_channel)
    disp('ROI_nameºÍROI_channelÎ¬¶È²»Æ¥Åä£¬ÇëÖØÐÂÊäÈë')
end
if ROI_Type==1
    % ÌáÈ¡Ã¿¸ö±»ÊÔµÄROIÍ¨µÀµÄÐÅÏ¢
    bad_channel_raw = csv_read(bad_channel_dir);
    ROI_information = zlhk_delete_bad_channel(Raw_dir,Group_name,ROI_name,ROI_channel,bad_channel_raw,bad_channel_title);
end

k = 0;
for iGroup = 1:length(Group_name)
    Group_dir = fullfile(Raw_dir,Group_name{iGroup});
    sublist = dir([Group_dir,'\*.nirs']);
    for iSub = 1:length(sublist)
        k=k+1;
        subdir = fullfile(Group_dir,sublist(iSub).name);
        disp([sublist(iSub).name(1:end-4),'   reading...'])
        load(subdir,'-mat');
        
       % Get subject information
       sub_information{1,1} = 'subject_group';
       sub_information{k+1,1} = Group_name{iGroup}; % sub group
       sub_information{1,2} = 'subject_number';
       sub_information{k+1,2} = num2str(iSub); % sub number
       sub_information{1,3} = 'subject_name';
       sub_information{k+1,3} = sublist(iSub).name(1:end-5); % sub name
       
       % calculate S»ý·Ö
        t = roundn(t,-5);
        Sintegrate_interval = find((t > window_Sintegrae(1)) & (t <= window_Sintegrae(2)));       
        k_CH = 0;
        for iCH = 1:size(procResult.dc,3)
            k_CH  = k_CH + 1;
            if k <= 1
                Sintegrate_HbO{1,k_CH} = strcat('ch',num2str(iCH));
                Sintegrate_HbR{1,k_CH} = strcat('ch',num2str(iCH));
                Sintegrate_HbT{1,k_CH} = strcat('ch',num2str(iCH));
            end
            for iHb = 1:size(procResult.dc,2)
                tmp = squeeze(procResult.dc(Sintegrate_interval,iHb,iCH)) * Unit_transform;     % mol/(L*mm)  to mmol/(L*mm)
                if length(find(tmp < 0))/length(tmp) >= 0.75
                    P = sum(tmp(tmp<0))*10/(round(1/(t(2)-t(1))));  % ºÍÈÕÁ¢ÒÔ¼°¹«Ë¾Ö¸±ê±£³ÖÒ»ÖÂ
                else 
                    P = sum(tmp(tmp>=0))*10/(round(1/(t(2)-t(1)))); % ºÍÈÕÁ¢ÒÔ¼°¹«Ë¾Ö¸±ê±£³ÖÒ»ÖÂ
                end             
                switch iHb
                    case 1
                        Sintegrate_HbO{k+1,k_CH} = P;
                    case 2
                        Sintegrate_HbR{k+1,k_CH} = P;
                    case 3
                        Sintegrate_HbT{k+1,k_CH} = P;
                end               
                clear P tmp
            end    
        end 
        clear k_CH 
        
         % calculate S»ý·Ö ROI          
        if ROI_Type==1            
            %  È·¶¨±»ÊÔROIÐÅÏ¢µÄÐÐºÅ
            for iData = 1:size(ROI_information,1)
                if strcmp(ROI_information{iData,1},Group_name{iGroup}) & strcmp(ROI_information{iData,3},sublist(iSub).name(1:end-5))
                    k_line = iData;
                    break
                end
            end     
            k_ROI = 0;
            if ROI_calculate_Type==1
                for iROI = 1:length(ROI_name)
                    if ischar(ROI_information{k_line,iROI+3})
                        ROI_sub = str2num(ROI_information{k_line,iROI+3});
                    else
                        ROI_sub = ROI_information{k_line,iROI+3};
                    end
                    k_ROI = k_ROI+1;
                    Sintegrate_HbO_ROI{1,k_ROI} = ROI_name{iROI};
                    Sintegrate_HbO_ROI{k+1,k_ROI} = mean(cell2mat(Sintegrate_HbO(k+1,ROI_sub)));
                    Sintegrate_HbR_ROI{1,k_ROI} = ROI_name{iROI};
                    Sintegrate_HbR_ROI{k+1,k_ROI} = mean(cell2mat(Sintegrate_HbR(k+1,ROI_sub)));
                    Sintegrate_HbT_ROI{1,k_ROI} = ROI_name{iROI};
                    Sintegrate_HbT_ROI{k+1,k_ROI} = mean(cell2mat(Sintegrate_HbT(k+1,ROI_sub)));
                    clear ROI_sub
                end
                clear k_ROI
            elseif ROI_calculate_Type==0
                k_ROI = 0;
                for iROI = 1:length(ROI_name)
                    k_ROI  = k_ROI + 1;
                    % È·¶¨±íÍ·
                    if k <= 1
                        Sintegrate_HbO_ROI{1,k_ROI} = ROI_name{iROI};
                        Sintegrate_HbR_ROI{1,k_ROI} = ROI_name{iROI};
                        Sintegrate_HbT_ROI{1,k_ROI} = ROI_name{iROI};
                    end
                    % ÌáÈ¡±»ÊÔµÄÃ¿¸öROIµÄÍ¨µÀ±àºÅ
                    if ischar(ROI_information{k_line,iROI+3})
                        ROI_sub = str2num(ROI_information{k_line,iROI+3});
                    else
                        ROI_sub = ROI_information{k_line,iROI+3};
                    end
                    % ÏÈÆ½¾ùÐÅºÅÔÚ¼ÆËãÖ¸±ê
                    for iHb = 1:size(procResult.dc,2)
                        tmp = mean(squeeze(procResult.dc(Sintegrate_interval,iHb,ROI_sub)) * Unit_transform,2);     % mol/(L*mm)  to mmol/(L*mm)
                        if length(find(tmp < 0))/length(tmp) >= 0.75
                            P = sum(tmp(tmp<0))*10/(round(1/(t(2)-t(1))));  % ºÍÈÕÁ¢ÒÔ¼°¹«Ë¾Ö¸±ê±£³ÖÒ»ÖÂ
                        else 
                            P = sum(tmp(tmp>=0))*10/(round(1/(t(2)-t(1)))); % ºÍÈÕÁ¢ÒÔ¼°¹«Ë¾Ö¸±ê±£³ÖÒ»ÖÂ
                        end
                        switch iHb
                            case 1
                                Sintegrate_HbO_ROI{k+1,iROI} = P;
                            case 2
                                Sintegrate_HbR_ROI{k+1,iROI} = P;
                            case 3
                                Sintegrate_HbT_ROI{k+1,iROI} = P;
                        end
                        clear P tmp
                    end    
                    clear ROI_sub
                end 
                clear k_ROI Sintegrate_interval       
            else
                disp('ÇëÖØÐÂÊäÈëROI_calculate_Type')
            end
            clear k_line
        end        
        
         % calculate TÖØÐÄ
        Sintegrate_interval = find((t > window_Sintegrae(1)) & (t <= window_Sintegrae(2)));
        Tcentroid_interval = find((t > window_Tcentroid(1)) & (t <= window_Tcentroid(2)));
        k_CH = 0;
        for iCH = 1:size(procResult.dc,3)
            k_CH  = k_CH + 1;
            if k <= 1
                Tcentroid_HbO{1,k_CH} = strcat('ch',num2str(iCH));
                Tcentroid_HbR{1,k_CH} = strcat('ch',num2str(iCH));
                Tcentroid_HbT{1,k_CH} = strcat('ch',num2str(iCH));
            end
            for iHb = 1:size(procResult.dc,2)
                tmp0 = squeeze(procResult.dc(Sintegrate_interval,iHb,iCH)) * Unit_transform;   % ÌáÈ¡ÈÎÎñÆÚÊý¾Ý
                tmp = squeeze(procResult.dc(Tcentroid_interval,iHb,iCH)) * Unit_transform;     % mol/(L*mm)  to mmol/(L*mm)
                if length(find(tmp0<0))/length(tmp0) >= 0.75       % ÅÐ¶ÏÈÎÎñÆÚÊý¾ÝÐ¡ÓÚ0µÄ±ÈÀýÊÇ·ñ´ïµ½0.75
                    tmp_neg = tmp(tmp<0);                            % ÌáÈ¡-10-115sÊý¾ÝÄÚµÄËùÓÐ¸ºÏòÊý¾Ýµã
                    t_neg = t(Tcentroid_interval(find(tmp<0)));  % ÌáÈ¡-10-115sÊý¾ÝÄÚµÄËùÓÐ¸ºÏòÊý¾ÝµÄÊ±¿Ì
                    for iPoint = 1:length(tmp_neg)-1
                        data(iPoint) = abs(abs(sum(tmp_neg(1:iPoint)))-abs(sum(tmp_neg(iPoint+1:end))));
                    end
                    [~,Index] = min(data);
                    P = t_neg(Index);
                    clear tmp_neg t_neg iPoint data Index
                else 
                    tmp_pos = tmp(tmp>=0);
                    t_pos = t(Tcentroid_interval(find(tmp>=0)));
                    for iPoint = 1:length(tmp_pos)-1
                        data(iPoint) = abs(abs(sum(tmp_pos(1:iPoint)))-abs(sum(tmp_pos(iPoint+1:end))));
                    end
                    [~,Index] = min(data);
                    P = t_pos(Index);
                    clear tmp_pos t_pos iPoint data Index
                end
                switch iHb
                case 1
                    Tcentroid_HbO{k+1,k_CH} = P;
                case 2
                    Tcentroid_HbR{k+1,k_CH} = P;
                case 3
                    Tcentroid_HbT{k+1,k_CH} = P;
                end
                clear P tmp tmp0
            end   
        end
        clear k_CH
        
        % calculate TÖØÐÄ - ROI
        if ROI_Type==1            
            %  È·¶¨±»ÊÔROIÐÅÏ¢µÄÐÐºÅ
            for iData = 1:size(ROI_information,1)
                if strcmp(ROI_information{iData,1},Group_name{iGroup}) & strcmp(ROI_information{iData,3},sublist(iSub).name(1:end-5))
                    k_line = iData;
                    break
                end
            end     
            k_ROI = 0;
            if ROI_calculate_Type==1
                for iROI = 1:length(ROI_name)
                    if ischar(ROI_information{k_line,iROI+3})
                        ROI_sub = str2num(ROI_information{k_line,iROI+3});
                    else
                        ROI_sub = ROI_information{k_line,iROI+3};
                    end
                    k_ROI = k_ROI+1;
                    Tcentroid_HbO_ROI{1,k_ROI} = ROI_name{iROI};
                    Tcentroid_HbO_ROI{k+1,k_ROI} = mean(cell2mat(Tcentroid_HbO(k+1,ROI_sub)));
                    Tcentroid_HbR_ROI{1,k_ROI} = ROI_name{iROI};
                    Tcentroid_HbR_ROI{k+1,k_ROI} = mean(cell2mat(Tcentroid_HbR(k+1,ROI_sub)));
                    Tcentroid_HbT_ROI{1,k_ROI} = ROI_name{iROI};
                    Tcentroid_HbT_ROI{k+1,k_ROI} = mean(cell2mat(Tcentroid_HbT(k+1,ROI_sub)));
                    clear ROI_sub
                end
                clear k_ROI
            elseif ROI_calculate_Type==0
                k_ROI = 0;
                for iROI = 1:length(ROI_name)
                    k_ROI  = k_ROI + 1;
                    % È·¶¨±íÍ·
                    if k <= 1
                        Tcentroid_HbO_ROI{1,k_ROI} = ROI_name{iROI};
                        Tcentroid_HbR_ROI{1,k_ROI} = ROI_name{iROI};
                        Tcentroid_HbT_ROI{1,k_ROI} = ROI_name{iROI};
                    end
                    % ÌáÈ¡±»ÊÔµÄÃ¿¸öROIµÄÍ¨µÀ±àºÅ
                    if ischar(ROI_information{k_line,iROI+3})
                        ROI_sub = str2num(ROI_information{k_line,iROI+3});
                    else
                        ROI_sub = ROI_information{k_line,iROI+3};
                    end
                    % ÏÈÆ½¾ùÐÅºÅÔÚ¼ÆËãÖ¸±ê                   
                    for iHb = 1:size(procResult.dc,2)
                        tmp0 = mean(squeeze(procResult.dc(Sintegrate_interval,iHb,ROI_sub)) * Unit_transform,2);   % ÌáÈ¡ÈÎÎñÆÚÊý¾Ý
                        tmp = mean(squeeze(procResult.dc(Tcentroid_interval,iHb,ROI_sub)) * Unit_transform,2);     % mol/(L*mm)  to mmol/(L*mm)
                        if length(find(tmp0<0))/length(tmp0) >= 0.75       % ÅÐ¶ÏÈÎÎñÆÚÊý¾ÝÐ¡ÓÚ0µÄ±ÈÀýÊÇ·ñ´ïµ½0.75
                            tmp_neg = tmp(tmp<0);                            % ÌáÈ¡-10-115sÊý¾ÝÄÚµÄËùÓÐ¸ºÏòÊý¾Ýµã
                            t_neg = t(Tcentroid_interval(find(tmp<0)));  % ÌáÈ¡-10-115sÊý¾ÝÄÚµÄËùÓÐ¸ºÏòÊý¾ÝµÄÊ±¿Ì
                            for iPoint = 1:length(tmp_neg)-1
                                data(iPoint) = abs(abs(sum(tmp_neg(1:iPoint)))-abs(sum(tmp_neg(iPoint+1:end))));
                            end
                            [~,Index] = min(data);
                            P = t_neg(Index);
                            clear tmp_neg t_neg iPoint data Index
                        else 
                            tmp_pos = tmp(tmp>=0);
                            t_pos = t(Tcentroid_interval(find(tmp>=0)));
                            for iPoint = 1:length(tmp_pos)-1
                                data(iPoint) = abs(abs(sum(tmp_pos(1:iPoint)))-abs(sum(tmp_pos(iPoint+1:end))));
                            end
                            [~,Index] = min(data);
                            P = t_pos(Index);
                            clear tmp_pos t_pos iPoint data Index
                        end
                        switch iHb
                        case 1
                            Tcentroid_HbO_ROI{k+1,iROI} = P;
                        case 2
                            Tcentroid_HbR_ROI{k+1,iROI} = P;
                        case 3
                            Tcentroid_HbT_ROI{k+1,iROI} = P;
                        end
                        clear P tmp tmp0
                    end                      
                    clear ROI_sub
                end 
                clear k_ROI Sintegrate_interval Tcentroid_interval        
            else
                disp('ÇëÖØÐÂÊäÈëROI_calculate_Type')
            end           
        end
        
        % calculate K¼¤»î
        Sintegrate_Kslope = find((t > window_Kslope(1)) & (t <= window_Kslope(2)));
        k_CH = 0;
        for iCH = 1:size(procResult.dc,3)
            k_CH  = k_CH + 1;
            if k <= 1
                Kslope_HbO{1,k_CH} = strcat('ch',num2str(iCH));
                Kslope_HbR{1,k_CH} = strcat('ch',num2str(iCH));
                Kslope_HbT{1,k_CH} = strcat('ch',num2str(iCH));
            end
            for iHb = 1:size(procResult.dc,2)
                tmp = squeeze(procResult.dc(Sintegrate_Kslope,iHb,iCH)) * Unit_transform;     % mol/(L*mm)  to mmol/(L*mm)
                P = (tmp(end)-tmp(1))/(length(tmp)*10/(round(1/(t(2)-t(1)))));  
                switch iHb
                case 1
                    Kslope_HbO{k+1,k_CH} = P;
                case 2
                    Kslope_HbR{k+1,k_CH} = P;
                case 3
                    Kslope_HbT{k+1,k_CH} = P;
                end              
                clear P tmp
            end
        end
        clear k_CH 
            
        % calculate K¼¤»î ROI          
        if ROI_Type==1            
            %  È·¶¨±»ÊÔROIÐÅÏ¢µÄÐÐºÅ
            for iData = 1:size(ROI_information,1)
                if strcmp(ROI_information{iData,1},Group_name{iGroup}) & strcmp(ROI_information{iData,3},sublist(iSub).name(1:end-5))
                    k_line = iData;
                    break
                end
            end     
            k_ROI = 0;
            if ROI_calculate_Type==1
                for iROI = 1:length(ROI_name)
                    if ischar(ROI_information{k_line,iROI+3})
                        ROI_sub = str2num(ROI_information{k_line,iROI+3});
                    else
                        ROI_sub = ROI_information{k_line,iROI+3};
                    end
                    k_ROI = k_ROI+1;
                    Kslope_HbO_ROI{1,k_ROI} = ROI_name{iROI};
                    Kslope_HbO_ROI{k+1,k_ROI} = mean(cell2mat(Kslope_HbO(k+1,ROI_sub)));
                    Kslope_HbR_ROI{1,k_ROI} = ROI_name{iROI};
                    Kslope_HbR_ROI{k+1,k_ROI} = mean(cell2mat(Kslope_HbR(k+1,ROI_sub)));
                    Kslope_HbT_ROI{1,k_ROI} = ROI_name{iROI};
                    Kslope_HbT_ROI{k+1,k_ROI} = mean(cell2mat(Kslope_HbT(k+1,ROI_sub)));
                    clear ROI_sub
                end
                clear k_ROI
            elseif ROI_calculate_Type==0
                k_ROI = 0;
                for iROI = 1:length(ROI_name)
                    k_ROI  = k_ROI + 1;
                    % È·¶¨±íÍ·
                    if k <= 1
                        Kslope_HbO_ROI{1,k_ROI} = ROI_name{iROI};
                        Kslope_HbR_ROI{1,k_ROI} = ROI_name{iROI};
                        Kslope_HbT_ROI{1,k_ROI} = ROI_name{iROI};
                    end
                    % ÌáÈ¡±»ÊÔµÄÃ¿¸öROIµÄÍ¨µÀ±àºÅ
                    if ischar(ROI_information{k_line,iROI+3})
                        ROI_sub = str2num(ROI_information{k_line,iROI+3});
                    else
                        ROI_sub = ROI_information{k_line,iROI+3};
                    end
                    % ÏÈÆ½¾ùÐÅºÅÔÚ¼ÆËãÖ¸±ê
                    for iHb = 1:size(procResult.dc,2)
                        tmp = mean(squeeze(procResult.dc(Sintegrate_Kslope,iHb,ROI_sub)) * Unit_transform,2);     % mol/(L*mm)  to mmol/(L*mm)
                        P = (tmp(end)-tmp(1))/(length(tmp)*10/(round(1/(t(2)-t(1)))));   % (t(7)-t(2))/50
                        switch iHb
                            case 1
                                Kslope_HbO_ROI{k+1,iROI} = P;
                            case 2
                                Kslope_HbR_ROI{k+1,iROI} = P;
                            case 3
                                Kslope_HbT_ROI{k+1,iROI} = P;
                        end
                        clear P tmp
                    end    
                    clear ROI_sub
                end 
                clear k_ROI Sintegrate_Kslope    
            else
                disp('ÇëÖØÐÂÊäÈëROI_calculate_Type')
            end
            clear k_line
        end
        
        % calculate ÐÅºÅ¾ùÖµ
        Sintegrate_Mean = find((t > window_Mean(1)) & (t <= window_Mean(2)));
        k_CH = 0;
        for iCH = 1:size(procResult.dc,3)
            k_CH  = k_CH + 1;
            if k <= 1
                Mean_HbO{1,k_CH} = strcat('ch',num2str(iCH));
                Mean_HbR{1,k_CH} = strcat('ch',num2str(iCH));
                Mean_HbT{1,k_CH} = strcat('ch',num2str(iCH));
            end
            for iHb = 1:size(procResult.dc,2)
                tmp = squeeze(procResult.dc(Sintegrate_Mean,iHb,iCH)) * Unit_transform;     % mol/(L*mm)  to mmol/(L*mm)
                P = mean(tmp);   
                switch iHb
                case 1
                    Mean_HbO{k+1,k_CH} = P;
                case 2
                    Mean_HbR{k+1,k_CH} = P;
                case 3
                    Mean_HbT{k+1,k_CH} = P;
                end  
                clear P tmp
            end
        end
        clear k_CH 
        
        % ¼ÆËãÐÅºÅ¾ùÖµROI
        if ROI_Type==1            
            %  È·¶¨±»ÊÔROIÐÅÏ¢µÄÐÐºÅ
            for iData = 1:size(ROI_information,1)
                if strcmp(ROI_information{iData,1},Group_name{iGroup}) & strcmp(ROI_information{iData,3},sublist(iSub).name(1:end-5))
                    k_line = iData;
                    break
                end
            end     
            k_ROI = 0;
            if ROI_calculate_Type==1
                for iROI = 1:length(ROI_name)
                    if ischar(ROI_information{k_line,iROI+3})
                        ROI_sub = str2num(ROI_information{k_line,iROI+3});
                    else
                        ROI_sub = ROI_information{k_line,iROI+3};
                    end
                    k_ROI = k_ROI+1;
                    Mean_HbO_ROI{1,k_ROI} = ROI_name{iROI};
                    Mean_HbO_ROI{k+1,k_ROI} = mean(cell2mat(Mean_HbO(k+1,ROI_sub)));
                    Mean_HbR_ROI{1,k_ROI} = ROI_name{iROI};
                    Mean_HbR_ROI{k+1,k_ROI} = mean(cell2mat(Mean_HbR(k+1,ROI_sub)));
                    Mean_HbT_ROI{1,k_ROI} = ROI_name{iROI};
                    Mean_HbT_ROI{k+1,k_ROI} = mean(cell2mat(Mean_HbT(k+1,ROI_sub)));
                    clear ROI_sub
                end
                clear k_ROI
            elseif ROI_calculate_Type==0
                k_ROI = 0;
                for iROI = 1:length(ROI_name)
                    k_ROI  = k_ROI + 1;
                    % È·¶¨±íÍ·
                    if k <= 1
                        Mean_HbO_ROI{1,k_ROI} = ROI_name{iROI};
                        Mean_HbR_ROI{1,k_ROI} = ROI_name{iROI};
                        Mean_HbT_ROI{1,k_ROI} = ROI_name{iROI};
                    end
                    % ÌáÈ¡±»ÊÔµÄÃ¿¸öROIµÄÍ¨µÀ±àºÅ
                    if ischar(ROI_information{k_line,iROI+3})
                        ROI_sub = str2num(ROI_information{k_line,iROI+3});
                    else
                        ROI_sub = ROI_information{k_line,iROI+3};
                    end
                    % ÏÈÆ½¾ùÐÅºÅÔÚ¼ÆËãÖ¸±ê
                    for iHb = 1:size(procResult.dc,2)
                        tmp = mean(squeeze(procResult.dc(Sintegrate_Mean,iHb,ROI_sub)) * Unit_transform,2);     % mol/(L*mm)  to mmol/(L*mm)
                        P = mean(tmp);  
                        switch iHb
                            case 1
                                Mean_HbO_ROI{k+1,iROI} = P;
                            case 2
                                Mean_HbR_ROI{k+1,iROI} = P;
                            case 3
                                Mean_HbT_ROI{k+1,iROI} = P;
                        end
                        clear P tmp
                    end    
                    clear ROI_sub
                end 
                clear k_ROI Sintegrate_Mean
            else
                disp('ÇëÖØÐÂÊäÈëROI_calculate_Type')
            end
            clear k_line
        end        
        
        % calculate ÐÅºÅ·åÖµ
        Sintegrate_Peak = find((t > window_Peak(1)) & (t <= window_Peak(2)));
        k_CH = 0;
        for iCH = 1:size(procResult.dc,3)
            k_CH  = k_CH + 1;
            if k <= 1
                Peak_HbO{1,k_CH} = strcat('ch',num2str(iCH));
                Peak_HbR{1,k_CH} = strcat('ch',num2str(iCH));
                Peak_HbT{1,k_CH} = strcat('ch',num2str(iCH));
            end
            for iHb = 1:size(procResult.dc,2)
                tmp = squeeze(procResult.dc(Sintegrate_Peak,iHb,iCH)) * Unit_transform;     % mol/(L*mm)  to mmol/(L*mm)
                P = max(tmp);   
                switch iHb
                case 1
                    Peak_HbO{k+1,k_CH} = P;
                case 2
                    Peak_HbR{k+1,k_CH} = P;
                case 3
                    Peak_HbT{k+1,k_CH} = P;
                end  
                clear P tmp
            end
        end
        clear k_CH 
        
        % ¼ÆËãÐÅºÅ·åÖµROI
        if ROI_Type==1            
            %  È·¶¨±»ÊÔROIÐÅÏ¢µÄÐÐºÅ
            for iData = 1:size(ROI_information,1)
                if strcmp(ROI_information{iData,1},Group_name{iGroup}) & strcmp(ROI_information{iData,3},sublist(iSub).name(1:end-5))
                    k_line = iData;
                    break
                end
            end     
            k_ROI = 0;
            if ROI_calculate_Type==1
                for iROI = 1:length(ROI_name)
                    if ischar(ROI_information{k_line,iROI+3})
                        ROI_sub = str2num(ROI_information{k_line,iROI+3});
                    else
                        ROI_sub = ROI_information{k_line,iROI+3};
                    end
                    k_ROI = k_ROI+1;
                    Peak_HbO_ROI{1,k_ROI} = ROI_name{iROI};
                    Peak_HbO_ROI{k+1,k_ROI} = mean(cell2mat(Peak_HbO(k+1,ROI_sub)));
                    Peak_HbR_ROI{1,k_ROI} = ROI_name{iROI};
                    Peak_HbR_ROI{k+1,k_ROI} = mean(cell2mat(Peak_HbR(k+1,ROI_sub)));
                    Peak_HbT_ROI{1,k_ROI} = ROI_name{iROI};
                    Peak_HbT_ROI{k+1,k_ROI} = mean(cell2mat(Peak_HbT(k+1,ROI_sub)));
                    clear ROI_sub
                end
                clear k_ROI
            elseif ROI_calculate_Type==0
                k_ROI = 0;
                for iROI = 1:length(ROI_name)
                    k_ROI  = k_ROI + 1;
                    % È·¶¨±íÍ·
                    if k <= 1
                        Peak_HbO_ROI{1,k_ROI} = ROI_name{iROI};
                        Peak_HbR_ROI{1,k_ROI} = ROI_name{iROI};
                        Peak_HbT_ROI{1,k_ROI} = ROI_name{iROI};
                    end
                    % ÌáÈ¡±»ÊÔµÄÃ¿¸öROIµÄÍ¨µÀ±àºÅ
                    if ischar(ROI_information{k_line,iROI+3})
                        ROI_sub = str2num(ROI_information{k_line,iROI+3});
                    else
                        ROI_sub = ROI_information{k_line,iROI+3};
                    end
                    % ÏÈÆ½¾ùÐÅºÅÔÚ¼ÆËãÖ¸±ê
                    for iHb = 1:size(procResult.dc,2)
                        tmp = mean(squeeze(procResult.dc(Sintegrate_Peak,iHb,ROI_sub)) * Unit_transform,2);     % mol/(L*mm)  to mmol/(L*mm)
                        P = max(tmp);  
                        switch iHb
                            case 1
                                Peak_HbO_ROI{k+1,iROI} = P;
                            case 2
                                Peak_HbR_ROI{k+1,iROI} = P;
                            case 3
                                Peak_HbT_ROI{k+1,iROI} = P;
                        end
                        clear P tmp
                    end    
                    clear ROI_sub
                end 
                clear k_ROI Sintegrate_Peak  
            else
                disp('ÇëÖØÐÂÊäÈëROI_calculate_Type')
            end
            clear k_line
        end  
        
    end
end

% ´æ´¢Í¨µÀÉÏµÄ¹Ø¼üÖ¸±ê
tmp = find(Raw_dir == filesep);
after_dir = fullfile(Raw_dir(1:tmp(end)),result_dir);
if ~exist(after_dir,'dir')
    mkdir(after_dir)
end
% ´æ´¢ S»ý·Ö-channel
csv_write(fullfile(after_dir,'Sintegrate_HbO.csv'),[sub_information,Sintegrate_HbO]);
csv_write(fullfile(after_dir,'Sintegrate_HbR.csv'),[sub_information,Sintegrate_HbR]);
csv_write(fullfile(after_dir,'Sintegrate_HbT.csv'),[sub_information,Sintegrate_HbT]);
% ´æ´¢ TÖØÐÄ-channel
csv_write(fullfile(after_dir,'Tcentroid_HbO.csv'),[sub_information,Tcentroid_HbO]);
csv_write(fullfile(after_dir,'Tcentroid_HbR.csv'),[sub_information,Tcentroid_HbR]);
csv_write(fullfile(after_dir,'Tcentroid_HbT.csv'),[sub_information,Tcentroid_HbT]);
% ´æ´¢ K¼¤»î-channel
csv_write(fullfile(after_dir,'Kslope_HbO.csv'),[sub_information,Kslope_HbO]);
csv_write(fullfile(after_dir,'Kslope_HbR.csv'),[sub_information,Kslope_HbR]);
csv_write(fullfile(after_dir,'Kslope_HbT.csv'),[sub_information,Kslope_HbT]);
% ´æ´¢ ¾ùÖµ-channel
csv_write(fullfile(after_dir,'Mean_HbO.csv'),[sub_information,Mean_HbO]);
csv_write(fullfile(after_dir,'Mean_HbR.csv'),[sub_information,Mean_HbR]);
csv_write(fullfile(after_dir,'Mean_HbT.csv'),[sub_information,Mean_HbT]);
% ´æ´¢ ·åÖµ-channel
csv_write(fullfile(after_dir,'Peak_HbO.csv'),[sub_information,Peak_HbO]);
csv_write(fullfile(after_dir,'Peak_HbR.csv'),[sub_information,Peak_HbR]);
csv_write(fullfile(after_dir,'Peak_HbT.csv'),[sub_information,Peak_HbT]);

% ´æ´¢ S»ý·Ö-ROI
if ROI_Type==1
    csv_write(fullfile(after_dir,'Sintegrate_HbO_ROI.csv'),[sub_information,Sintegrate_HbO_ROI]);
    csv_write(fullfile(after_dir,'Sintegrate_HbR_ROI.csv'),[sub_information,Sintegrate_HbR_ROI]);
    csv_write(fullfile(after_dir,'Sintegrate_HbT_ROI.csv'),[sub_information,Sintegrate_HbT_ROI]);
end
% ´æ´¢ TÖØÐÄ-ROI
if ROI_Type==1
    csv_write(fullfile(after_dir,'Tcentroid_HbO_ROI.csv'),[sub_information,Tcentroid_HbO_ROI]);
    csv_write(fullfile(after_dir,'Tcentroid_HbR_ROI.csv'),[sub_information,Tcentroid_HbR_ROI]);
    csv_write(fullfile(after_dir,'Tcentroid_HbT_ROI.csv'),[sub_information,Tcentroid_HbT_ROI]);
end
% ´æ´¢ K¼¤»î-ROI
if ROI_Type==1
    csv_write(fullfile(after_dir,'Kslope_HbO_ROI.csv'),[sub_information,Kslope_HbO_ROI]);
    csv_write(fullfile(after_dir,'Kslope_HbR_ROI.csv'),[sub_information,Kslope_HbR_ROI]);
    csv_write(fullfile(after_dir,'Kslope_HbT_ROI.csv'),[sub_information,Kslope_HbT_ROI]);
end
% ´æ´¢ ¾ùÖµ-ROI
if ROI_Type==1
    csv_write(fullfile(after_dir,'Mean_HbO_ROI.csv'),[sub_information,Mean_HbO_ROI]);
    csv_write(fullfile(after_dir,'Mean_HbR_ROI.csv'),[sub_information,Mean_HbR_ROI]);
    csv_write(fullfile(after_dir,'Mean_HbT_ROI.csv'),[sub_information,Mean_HbT_ROI]);
end
% ´æ´¢ ·åÖµ-ROI
if ROI_Type==1
    csv_write(fullfile(after_dir,'Peak_HbO_ROI.csv'),[sub_information,Peak_HbO_ROI]);
    csv_write(fullfile(after_dir,'Peak_HbR_ROI.csv'),[sub_information,Peak_HbR_ROI]);
    csv_write(fullfile(after_dir,'Peak_HbT_ROI.csv'),[sub_information,Peak_HbT_ROI]);
end
