# Supplementary material for: Intermittent theta burst stimulation enhances prefrontal activation and connectivity: evidence from fNIRS
Source: Front Hum Neurosci. 2025 Aug 26;19:1608502. doi: 10.3389/fnhum.2025.1608502 (PMC12418203; doi:10.3389/fnhum.2025.1608502)
Supplement: Supplementary file 1 [file Data_Sheet_1.zip › batch-analysis/zlhk_delete_bad_channel.m]

function  ROI_information = zlhk_delete_bad_channel(Raw_dir,Group_name,ROI_name,ROI_channel,bad_channel_raw,bad_channel_title)
% Ïà¹Ø²ÎÊý
% raw_dir:Êý¾Ý´æ·ÅµÄÂ·¾¶£¬ÉÏÒ»¼¶Ä¿Â¼
% Group_name £º×é±ð¡£
% ROI_name:
% ROI_channel£ºROI µÄÍ¨µÀÐÅÏ¢
% bad_channel_raw£º¸ù¾ÝCVÅÐ¶¨Îª»µµ¼µÄcsvÎÄ¼þÂ·¾¶
% bad_channel_title: 


% È·¶¨»µµ¼Êý¾ÝÔÚµÚ¼¸ÁÐ
if ~isempty(bad_channel_raw)
    k_column = 0;
    for iData = 1:size(bad_channel_raw,2)
        if strcmp(bad_channel_raw{1,iData},bad_channel_title)
            k_column = iData;
            break
        else
            k_column=0;
        end
    end
    if k_column < 1
        wrong(['²»´æÔÚ¸ÃtitleÇëÖØÐÂÊäÈë'])
    end
else
    wrong('cvsÎÄ¼þÎª¿Õ')
end

k=0;
for iGroup = 1:length(Group_name)
    Group_dir = fullfile(Raw_dir,Group_name{iGroup});
    sublist = dir([Group_dir,'\*.nirs']);  % reading the nirs file
    for iSub = 1:length(sublist)   
        k = k+1;
        sub_dir = fullfile(Group_dir,sublist(iSub).name);
        load(sub_dir,'-mat')
        % È·¶¨Êý¾ÝÔÚµÚ¼¸ÐÐ
        if ~isempty(bad_channel_raw)
            k_line= 0;
            for iData = 1:size(bad_channel_raw,1)
                if strcmp(bad_channel_raw{iData,1},Group_name{iGroup}) & strcmp(bad_channel_raw{iData,3},sublist(iSub).name(1:end-5))
                    k_line = iData;
                    break
                else
                    k_line=0;
                end
            end
            if k_line < 1
                disp(['²»´æÔÚ·Ö×éÎª:',Group_name{iGroup},',ÃûÎª£º',sublist(iSub).name(1:end-5),' µÄ±»ÊÔ'])
                wrong(['²»´æÔÚ·Ö×éÎª:',Group_name{iGroup},',ÃûÎª£º',sublist(isub).name(1:end-5),' µÄ±»ÊÔ'])
            end
        else
            wrong('cvsÎÄ¼þÎª¿Õ')
        end
        
        if ischar(bad_channel_raw{k_line,k_column})
            bad_channel_data = str2num(bad_channel_raw{k_line,k_column});
        else
            bad_channel_data = bad_channel_raw{k_line,k_column};
        end
        
        ROI_information{1,1}='subject_group';
        ROI_information{k+1,1}= Group_name{iGroup};
        ROI_information{1,2} = 'subject_number';
        ROI_information{k+1,2} = iSub; % sub number
        ROI_information{1,3} = 'subject_name';
        ROI_information{k+1,3} = sublist(iSub).name(1:end-5); % sub name
        K_colum = 3;
        
        for iROI = 1:length(ROI_channel)
            ROI_tmp = ROI_channel{iROI};
            ROI_delete_channel= setdiff(ROI_tmp,intersect(ROI_tmp,bad_channel_data));
            if isempty(ROI_delete_channel)
                ROI_delete_channel = ROI_tmp;
                disp(['ROIÎª¿Õ£º',sublist(iSub).name(1:end-5),' :',ROI_name{iROI}])
            end
            K_colum = K_colum+1;
            ROI_information{1,K_colum}=ROI_name{iROI};
            ROI_information{k+1,K_colum}= regexprep(num2str(ROI_delete_channel),';|\s*',' ');  
            clear ROI_tmp ROI_delete_channel
        end
        
        clear sub_dir k_line bad_channel_data K_colum
        
    end
end
csv_write(fullfile(Raw_dir,'ROI_delete_bad_channel.csv'),ROI_information);
