# Supplementary material for: Intermittent theta burst stimulation enhances prefrontal activation and connectivity: evidence from fNIRS
Source: Front Hum Neurosci. 2025 Aug 26;19:1608502. doi: 10.3389/fnhum.2025.1608502 (PMC12418203; doi:10.3389/fnhum.2025.1608502)
Supplement: Supplementary file 1 [file Data_Sheet_1.zip › batch-analysis/zlhk_Downsample_V2.m]

% Ö÷Òª¹¦ÄÜ£º½«Êý¾Ý½øÐÐÏÂ²ÉÑù£¬Õë¶Ônirs¡¢Î´×öHomer2Ô¤´¦ÀíµÄÊý¾Ý½øÐÐ²Ù×÷
% ÊäÈëÎÄ¼þ£º1¡¢.nirsÎÄ¼þ 2¡¢Êä³öÎÄ¼þÃû
% Êä³öÎÄ¼þ£º1¡¢.nirsÎÄ¼þ 
% ÐÞ¸Ä×÷Õß¼°ÈÕÆÚ£ºÈÎ±ò 2022.12.12
% ÁªÏµÈËÓëÁªÏµ·½Ê½£ºÕÅÅàÎÄ18918104270

clear;clc
%% ================================Parameter Input Start==========================================================%%
rawpath = uigetdir('´ý´¦ÀíÊý¾ÝµÄÎÄ¼þ¼Ð'); % ÊäÈëÊý¾Ý¸ùÂ·¾¶
Group_name = {'A1','A2','A3','A4','A5','A6'};% ÇëÊäÈë×é±ðÃû³Æ£¨×¢Òâ£ºÊäÈëµÄ·Ö×éÃû³ÆÒªºÍ¸Ã·Ö×éÎÄ¼þ¼ÐÃû³ÆÍêÈ«Ò»ÖÂ£©
result_dir = '4_downsample_data';  % ÔËÐÐ½á¹û´æ·ÅµÄÎÄ¼þ¼ÐÃû³Æ£¬¸ú×é±ðÎÄ¼þ¼ÐÎ»ÓÚÍ¬Ò»ÎÄ¼þ¼ÐÄÚ
p = [1]; % ±ØÌî Êä³öÐòÁÐµÄ³¤¶ÈÎªÔ­À´µÄÐòÁÐ³¤¶ÈµÄp/q±¶£¬pºÍq¶¼ÎªÕýÕûÊý¡£Ä¬ÈÏ²ÉÓÃFIR·½·¨Éè¼ÆµÄ¿¹»ìµþµÄµÍÍ¨ÂË²¨Æ÷
q = [5]; % ±ØÌî Êä³öÐòÁÐµÄ³¤¶ÈÎªÔ­À´µÄÐòÁÐ³¤¶ÈµÄp/q±¶£¬pºÍq¶¼ÎªÕýÕûÊý¡£Ä¬ÈÏ²ÉÓÃFIR·½·¨Éè¼ÆµÄ¿¹»ìµþµÄµÍÍ¨ÂË²¨Æ÷

%% ================================Parameter Input End==========================================================%
%% Main Procedure
tmp = find(rawpath == filesep);
for iGroup = 1:length(Group_name)
    Group_dir=fullfile(rawpath,Group_name{iGroup});
    sublist = dir(fullfile(Group_dir,'*.nirs'));
    for isub = 1:length(sublist)
        load(fullfile(Group_dir,sublist(isub).name),'-mat');
        d_data = d;
        clear d
        n = []; % Ñ¡Ìî ÂË²¨µÄ³¤¶ÈÎª2¡Án¡Ámax(p,q)
        beta = []; % betaÎªÉèÖÃµÍÍ¨ÂË²¨Æ÷Ê±Ê¹ÓÃKaiser´°µÄ²ÎÊý£¬È±Ê¡ÖµÎª5.

        if ~isempty(beta)
            d_after = resample(d_data,p,q,n,beta);
        elseif ~isempty(n)
            d_after = resample(d_data,p,q,n);
        else
            d_after = resample(d_data,p,q);
        end
        T = 1:q/p:length(t);
        aux = aux(T,:);
        s = s(T,:);
        t = t(T,:);
        d = d_after;
        
%         X_resample = (0:(size(d_after,1)-1))*q/(p*20);

        after_dir=fullfile(rawpath(1:tmp(end)),result_dir,Group_name{iGroup});
        if ~exist(after_dir,'dir')
            mkdir(after_dir)
        end
        save(fullfile(after_dir,sublist(isub).name),'t', 'd', 'SD', 's', 'ml', 'aux');
        disp(sublist(isub).name(1:end-5))
        disp('Saving...');
    end

end
disp('Done!');
