# Supplementary material for: Intermittent theta burst stimulation enhances prefrontal activation and connectivity: evidence from fNIRS
Source: Front Hum Neurosci. 2025 Aug 26;19:1608502. doi: 10.3389/fnhum.2025.1608502 (PMC12418203; doi:10.3389/fnhum.2025.1608502)
Supplement: Supplementary file 1 [file Data_Sheet_1.zip › batch-analysis/zlhk_Modify_mark.m]

% Ö÷Òª¹¦ÄÜ£º1¡¢Êä³öÃ¿¸ö±»ÊÔµÄmarkÐÅÏ¢;2¡¢ÐÞ¸ÄÊý¾ÝµÄmarkÐÅÏ¢
% ÊäÈëÎÄ¼þ£º1.1¡¢.nirsÎÄ¼þÂ·¾¶£¬1.2¡¢×é±ðÃû£»
%           2¡¢markÐÅÏ¢µÄÑùÀýÎÄ¼þ£¬ÑùÀýÎÄ¼þµÄÄ£°åºÍÉú³ÉmarkÐÅÏ¢µÄcsvÎÄ¼þÏàÍ¬
% Êä³öÎÄ¼þ£º1¡¢Êý¾ÝmarkÐÅÏ¢csvÎÄ¼þ£»2¡¢ÐÞ¸ÄmarkºóµÄ.nirsÎÄ¼þ
% ÐÞ¸Ä×÷Õß¼°ÈÕÆÚ£ºÈÎ±ò 2022.12.13
% ÁªÏµÈËÓëÁªÏµ·½Ê½£ºÕÅÅàÎÄ18918104270

clear;clc
%% ================================Parameter Input Start==========================================================%%
Raw_dir = uigetdir('´ý´¦ÀíÊý¾ÝµÄÎÄ¼þ¼Ð'); % Ñ¡ÖÁ×é±ðËùÔÚÎÄ¼þ¼Ð£¬²»ÒªÑ¡ÖÁÊý¾ÝËùÔÚÎÄ¼þ¼Ð
Group_name = {'¶î»¼²à×¥ÎÕ¸ÉÔ¤Ç°','¶î»¼²à×¥ÎÕ¸ÉÔ¤ºó'}; % ×é±ðÃû³Æ£¬×¢ÒâÒª¸úÎÄ¼þ¼ÐÖÐµÄ×é±ðÃû³ÆÍêÈ«Ò»ÖÂ

Step1_mark_Information = 1; % Êä³öÃ¿¸ö±»ÊÔµÄmarkÐÅÏ¢£¬1 ´ú±íÖ´ÐÐ£¬0 ´ú±í²»Ö´ÐÐ

Step2_changgemark = 0; % 1 ´ú±íÐÞ¸Ämark£¬0´ú±í²»ÐÞ¸Ämark
result_dir = '4_Modify_mark'; % ÔËÐÐ½á¹û´æ·ÅµÄÎÄ¼þ¼ÐÃû³Æ£¬¸úRaw_dirÎ»ÓÚÍ¬Ò»ÎÄ¼þ¼ÐÄÚ
        

%% ================================Parameter Input End==========================================================%
%% Main Procedure
tmp = find(Raw_dir==filesep);
sub_information = {};
k=0;
if Step2_changgemark == 1
    [mark_name,mark_path] = uigetfile('*.csv','´ò¿ª´æ´¢Êý¾ÝmarkÐÅÏ¢µÄÎÄ¼þ');
    [mark_raw] = csv_read(fullfile(mark_path,mark_name));
end

for iGroup = 1:length(Group_name)
    Group_dir = fullfile(Raw_dir,Group_name{iGroup});
    sublist = dir([Group_dir,'\*.nirs']);
    for isub = 1:length(sublist)
        k=k+1;
        subdir = fullfile(Group_dir,sublist(isub).name);
        disp([sublist(isub).name(1:end-4),'   reading...'])
        load(subdir,'-mat');
       
      
       % Ö´ÐÐµÚ¶þ²½£¬¶ÔmarkµÄÐÅÏ¢½øÐÐÐÞ¸Ä
       if Step2_changgemark == 1
            clear s 
            s=[];            
            % Ñ°ÕÒ±»ÊÔÐÅÏ¢ÔÚµÚ¼¸ÁÐk_column
            if ~isempty(mark_raw)
                k_column = 0;
                for iData = 1:size(mark_raw,1)
                    if strcmp(mark_raw{iData,1},Group_name{iGroup}) & strcmp(mark_raw{iData,3},sublist(isub).name(1:end-5))
                        k_column = iData;
                        break
                    else
                        k_column=0;
                    end
                end
                if k_column < 1
                    wrong(['²»´æÔÚ·Ö×éÎª:',Group_name{iGroup},',ÃûÎª£º',sublist(isub).name(1:end-5),' µÄ±»ÊÔ'])
                end
            else
                wrong('´æ´¢Êý¾Ý½Ø¶ÎÐÅÏ¢µÄcsvÎÄ¼þÎª¿Õ')
            end
            
            % ¶ÔÃ¿¸ö±»ÊÔ½øÐÐ±éÀú
            for imark = 4:size(mark_raw,2)
                if ischar(mark_raw{k_column,imark})
                    mark_inf = str2num(mark_raw{k_column,imark});
                else
                    mark_inf = mark_raw{k_column,imark};
                end
                if ~isempty(mark_inf)
                    A = zeros(size(t));
                    A(mark_inf,1)=1;
                    s = [s,A];                       
                end    
            end
            if isempty(s)
                s = zeros(size(t));
            end
            
            after_file = fullfile(Raw_dir(1:tmp(end)),result_dir,Group_name{iGroup});
            if ~exist(after_file,'dir')
                mkdir(after_file);
            end
            disp('Step2_changgemark')
            save(fullfile(after_file,sublist(isub).name),'t', 'd', 'SD', 's', 'ml', 'aux');       
       end
       
       % Ö´ÐÐµÚÒ»²½£¬Êä³ömarkµÄÐÅÏ¢
       % Get subject information
       sub_information{1,1} = 'subject_Group';
       sub_information{k+1,1} = Group_name{iGroup}; % sub group
       sub_information{1,2} = 'subject_number';
       sub_information{k+1,2} = isub; % sub number
       sub_information{1,3} = 'subject_name';
       sub_information{k+1,3} = sublist(isub).name(1:end-5); % sub name
       
      if Step1_mark_Information==1
           for iS = 1:size(s,2)
                mark_infor = find(s(:,iS)~=0);
                sub_information{1,3+iS} = ['µÚ' num2str(iS) 'ÖÖmark'];
%                 cell_data = {mark_infor'};
                sub_information{k+1,3+iS} = num2str(mark_infor'); % mark information
                clear mark_infor
           end
           disp('Step1_mark_Information')
       end
       clear t d SD s ml aux k_column 
    end
end
after_dir = fullfile(Raw_dir);
if ~exist(after_dir,'dir')
    mkdir(after_dir)
end
if Step1_mark_Information==1
    csv_write(fullfile(after_dir,'mark_information.csv'),sub_information);
end
disp('Done!');
