# Supplementary material for: Intermittent theta burst stimulation enhances prefrontal activation and connectivity: evidence from fNIRS
Source: Front Hum Neurosci. 2025 Aug 26;19:1608502. doi: 10.3389/fnhum.2025.1608502 (PMC12418203; doi:10.3389/fnhum.2025.1608502)
Supplement: Supplementary file 1 [file Data_Sheet_1.zip › batch-analysis/zlhk_SelectChannel.m]

% Ö÷Òª¹¦ÄÜ£º´ÓÈ«Í·106µ¼µÄÊý¾ÝÖÐÌáÈ¡89Í¨µÀµÄÊý¾Ý
% ÊäÈëÎÄ¼þ£º1¡¢.nirsÎÄ¼þ 2¡¢csvÎÄ¼þ
% Êä³öÎÄ¼þ£º1¡¢.nirsÎÄ¼þ 
% ÐÞ¸Ä×÷Õß¼°ÈÕÆÚ£ºÈÎ±ò 2022.8,17
% ÁªÏµÈËÓëÁªÏµ·½Ê½£ºÕÅÅàÎÄ18918104270
%%%%%%%%%%%%%%%%%%%%%%%%%%%%%%%%%%%%%%%%%%%%%%%%%%%%%%%%%%%%%%%%%%%%%%%%%%%%%%%%%%%%%%%%%%%%%%%%%%%%%%%

close all
clear;clc
%% ================================Parameter Input Start==========================================================%%

Raw_dir = uigetdir('´ý´¦ÀíÊý¾ÝµÄÎÄ¼þ¼Ð'); % Ñ¡ÖÁ×é±ðËùÔÚÎÄ¼þ¼Ð£¬²»ÒªÑ¡ÖÁÊý¾ÝËùÔÚÎÄ¼þ¼Ð
Group_name = {'A1','A2','A3','A4','A5','A6'}; % ×é±ðÃû³Æ£¬×¢ÒâÒª¸úÎÄ¼þ¼ÐÖÐµÄ×é±ðÃû³ÆÍêÈ«Ò»ÖÂ
result_dir = '3_all2part_data'; % ÔËÐÐ½á¹û´æ·ÅµÄÎÄ¼þ¼ÐÃû³Æ
channel_name = [1:37]; % ÐèÒªÌáÈ¡µÄÍ¨µÀ±àºÅ

%% ================================Parameter Input End==========================================================%%
%% Main Procedure
tmp = find(Raw_dir == filesep);
for iGroup = 1:length(Group_name)
    group_dir = fullfile(Raw_dir,Group_name{iGroup});
    sublist = dir([group_dir,'\*.nirs']);
    
    after_dir = fullfile(Raw_dir(1:tmp(end)),result_dir,Group_name{iGroup});
    if ~exist(after_dir,'dir')
        mkdir(after_dir)
    end
    disp(['=======runing group: ',Group_name{iGroup},' ======='])
    for iSub = 1:length(sublist)
        data_dir = fullfile(group_dir,sublist(iSub).name);
        result_datadir = fullfile(after_dir,sublist(iSub).name);
        disp(['loading ',sublist(iSub).name,'...'])
        load(data_dir,'-mat')
        data_num = [channel_name, size(d,2)/2+channel_name];
        
        after.aux = aux;
        after.s = s;
        after.t = t;
        after.d = d(:,data_num);
        after.ml = ml(data_num,:);
        
        after.source = unique(after.ml(:,1));
        after.detector = unique(after.ml(:,2));
        
        after.SD.SrcPos = SD.SrcPos(after.source,:);
        after.SD.DetPos = SD.DetPos(after.detector,:);
        after.SD.MeasList = after.ml;
        after.SD.nSrcs = length(after.source);
        after.SD.nDets = length(after.detector);
        after.SD.SpatialUnit = SD.SpatialUnit;
        after.SD.Lambda = SD.Lambda;
        
        aux = after.aux;
        s = after.s;
        t = after.t;
        d = after.d;
        ml = after.ml;
        SD = after.SD;
        
        save(result_datadir, 't', 'd', 'SD', 's', 'ml', 'aux');
        disp(['save ',sublist(iSub).name])
        clear after t d SD s ml aux
    end
end
disp(['Done!'])
%% 
