# Supplementary material for: Intermittent theta burst stimulation enhances prefrontal activation and connectivity: evidence from fNIRS
Source: Front Hum Neurosci. 2025 Aug 26;19:1608502. doi: 10.3389/fnhum.2025.1608502 (PMC12418203; doi:10.3389/fnhum.2025.1608502)
Supplement: Supplementary file 1 [file Data_Sheet_1.zip › batch-analysis/zpw_calculatekeyindex.m]

%% Calculate the quantitative index
% Load *.nirs file preprocessed by Homer2
%  1. signal mean in task period
%  2. area under curve in task period
%  3. signal slope in task period
%  4. signal peak in task period
% Finally, calculated values into excel file
% Edited by Zhang Peiwen in 2022.1.25

%%%%%%%%%%%%%%%%%%%%%%%%%%%%%%%%%%%%%%%%%%%%%%%%%%%%%%%%%%%%%%%%%%%%%%%%%%%%%%%%%%%%%%%%%%%%%%%%%%%%%%%

close all
clear;clc
%% ================================Parameter Input Start==========================================================%%
Raw_dir = uigetdir('´ý´¦ÀíÊý¾ÝµÄÎÄ¼þ¼Ð'); % Ñ¡ÖÁ×é±ðËùÔÚÎÄ¼þ¼Ð£¬²»ÒªÑ¡ÖÁÊý¾ÝËùÔÚÎÄ¼þ¼Ð
Group_name ={'ÖÎÁÆÇ°','ÖÎÁÆºó'}; % ×é±ðÃû³Æ£¬×¢ÒâÒª¸úÎÄ¼þ¼ÐÖÐµÄ×é±ðÃû³ÆÍêÈ«Ò»ÖÂ
result_dir = '8_result_KeyIndex'; % ÔËÐÐ½á¹û´æ·ÅµÄÎÄ¼þ¼ÐÃû³Æ£¬¸ú×é±ðÎÄ¼þ¼ÐÎ»ÓÚÍ¬Ò»ÎÄ¼þ¼ÐÄÚ

% Calculate the signal mean in task period 
Step1_signalmean = 1;  % 0 - No for this step; 1 - Yes for this step
Step1_interval = [5,60]; % time windows(unit:seconds(s)) for calculating signal mean

% Calculate the area under curve in task period 
Step2_signalarea = 1;  % 0 - No for this step; 1 - Yes for this step
Step2_interval = [0,60]; % time windows(unit:seconds(s)) for calculating the area under curve

% Calculate the signal slope in task period Æ½¾ùÐ±ÂÊ £¬²»±ä
Step3_signalslope = 1;  % 0 - No for this step; 1 - Yes for this step
Step3_interval = [2,7]; % time windows(unit:seconds(s)) for calculating the signal slope

% Calculate the signal peak in task period
Step4_signalpeak = 1;  % 0 - No for this step; 1 - Yes for this step
Step4_interval = [0,60]; % time windows(unit:seconds(s)) for calculating the signal peak

scale_factor = 1;
%% ================================Parameter Input End==========================================================%
%% Main Procedure
sub_information = {};
k = 0;
Hb_name = {'HbO','HbR','HbT'};
for iGroup = 1:length(Group_name);
    Group_dir = fullfile(Raw_dir,Group_name{iGroup});
    sublist = dir([Group_dir,'\*.nirs']);
    for iSub = 1:length(sublist)
       k = k + 1;
       subdir = fullfile(Group_dir,sublist(iSub).name);
       disp('======================================================')
       disp([sublist(iSub).name(1:end-5),'   reading...'])
       load(subdir,'-mat')
       
       % Get subject information
       sub_information{1,1} = 'subject_group';
       sub_information{k+1,1} = Group_name{iGroup}; % sub number
       sub_information{1,2} = 'subject_number';
       sub_information{k+1,2} = iSub; % sub number
       sub_information{1,3} = 'subject_name';
       sub_information{k+1,3} = sublist(iSub).name(1:end-5); % sub name
       
       Step_k = 0;
       %==========================================================================================================================================%  
       % Calculate the signal mean in task period
       if Step1_signalmean == 1
           Step_k = Step_k + 1;
           disp(['Step',num2str(Step_k),': Calculate the signal mean in task period'])
           mean_interval = find((procResult.tHRF >= Step1_interval(1)) & (procResult.tHRF <= Step1_interval(2)));
           k_con = 0;
           for iCon = 1:size(procResult.dcAvg,4)
               for iCH = 1:size(procResult.dcAvg,3)
                  k_con = k_con + 1;
                  if k <= 1
                    head_mean{1,k_con} = strcat('ch',num2str(iCH),'_con',num2str(iCon));
                  end
                  for iHb = 1:size(procResult.dcAvg,2)
                      tmp = procResult.dcAvg(mean_interval,iHb,iCH,iCon) * scale_factor;
                      P = mean(tmp);  % mean(signal)
                      Hb_mean(k,k_con,iHb) = P; 
                      clear P tmp
                  end
               end
           end
           clear k_con  mean_interval
       end   
       %==========================================================================================================================================%  
       % Calculate the signal area under curve in task period
       if Step2_signalarea == 1
           Step_k = Step_k + 1;
           disp(['Step',num2str(Step_k),': Calculate the signal area under curve in task period'])
           area_interval = find((procResult.tHRF >= Step2_interval(1)) & (procResult.tHRF <= Step2_interval(2)));
           k_con = 0;
           for iCon = 1:size(procResult.dcAvg,4)
               for iCH = 1:size(procResult.dcAvg,3)
                  k_con = k_con + 1;
                  if k <= 1
                    head_area{1,k_con} = strcat('ch',num2str(iCH),'_con',num2str(iCon));
                  end
                  for iHb = 1:size(procResult.dcAvg,2)
                      tmp = procResult.dcAvg(area_interval,iHb,iCH,iCon) * scale_factor;
                      P = sum(abs(tmp))*(t(2)-t(1));  % sum(abs(signal))*(time unit)
                      Hb_area(k,k_con,iHb) = P; 
                      clear P tmp
                  end
               end
           end
           clear k_con  area_interval
       end   
       %==========================================================================================================================================%  
       % Calculate the signal slope in task period
       if Step3_signalslope == 1
           Step_k = Step_k + 1;
           disp(['Step',num2str(Step_k),': Calculate the signal slope in task period'])
           slope_interval = find((procResult.tHRF >= Step3_interval(1)) & (procResult.tHRF <= Step3_interval(2)));
           k_con = 0;
           for iCon = 1:size(procResult.dcAvg,4)
               for iCH = 1:size(procResult.dcAvg,3)
                  k_con = k_con + 1;
                  if k <= 1
                    head_slpoe{1,k_con} = strcat('ch',num2str(iCH),'_con',num2str(iCon));
                  end
                  for iHb = 1:size(procResult.dcAvg,2)
                      tmp = procResult.dcAvg(slope_interval,iHb,iCH,iCon) * scale_factor;
                      P = polyfit(procResult.tHRF(slope_interval)',tmp,1);
                      Hb_slope(k,k_con,iHb) = P(1); 
                      clear P tmp
                  end
               end
           end
           clear k_con  area_interval
       end
       
       %==========================================================================================================================================%  
       % Calculate the signal peak in task period
       if Step4_signalpeak == 1
           Step_k = Step_k + 1;
           disp(['Step',num2str(Step_k),': Calculate the signal peak in task period'])
           peak_interval = find((procResult.tHRF >= Step4_interval(1)) & (procResult.tHRF <= Step4_interval(2)));
           k_con = 0;
           for iCon = 1:size(procResult.dcAvg,4)
               for iCH = 1:size(procResult.dcAvg,3)
                  k_con = k_con + 1;
                  if k <= 1
                    head_peak{1,k_con} = strcat('ch',num2str(iCH),'_con',num2str(iCon));
                  end
                  for iHb = 1:size(procResult.dcAvg,2)
                      tmp = procResult.dcAvg(peak_interval,iHb,iCH,iCon) * scale_factor;
                      [Y,I] = max(abs(tmp));  % check the max value of the absolute value of signal
                      P = tmp(I);             
                      Hb_peak(k,k_con,iHb) = P(1); 
                      clear P tmp Y I
                  end
               end
           end
           clear k_con  area_interval
       end
       disp([sublist(iSub).name(1:end-5),'   finished!!!'])
    end
end
tmp = find(Raw_dir == filesep);
after_dir = fullfile(Raw_dir(1:tmp(end)),result_dir);
if ~exist(after_dir,'dir')
    mkdir(after_dir)
end
disp('======================= write mean to excel =======================')
if Step1_signalmean == 1
    for iHb = 1: size(Hb_mean,3)
        iHb_mean = num2cell(Hb_mean(:,:,iHb));
        mean_index = [head_mean;iHb_mean];
        mean_index = [sub_information,mean_index];
        disp(['write ',Hb_name{iHb},' signal mean to excel document'])
%         xlswrite(fullfile(after_dir,'Signal_mean.xls'),mean_index,Hb_name{iHb})
        csv_write(fullfile(after_dir,['Signal_mean',Hb_name{iHb},'.csv']),mean_index)
        clear mean_index iHb_mean
    end
end
disp('======================= write area under curve to excel =======================')
if Step2_signalarea == 1
    for iHb = 1: size(Hb_area,3)
        iHb_area = num2cell(Hb_area(:,:,iHb));
        area_index = [head_area;iHb_area];
        area_index = [sub_information,area_index];
        disp(['write ',Hb_name{iHb},' signal area under curve to excel document'])
%         xlswrite(fullfile(after_dir,'Signal_area_under_curve.xls'),area_index,Hb_name{iHb})
        csv_write(fullfile(after_dir,['Signal_area_under_curve',Hb_name{iHb},'.csv']),area_index)
        clear area_index iHb_area
    end
end
disp('======================= write slope to excel =======================')
if Step3_signalslope == 1
    for iHb = 1: size(Hb_slope,3)
        iHb_slope = num2cell(Hb_slope(:,:,iHb));
        slope_index = [head_slpoe;iHb_slope];
        slope_index = [sub_information,slope_index];
        disp(['write ',Hb_name{iHb},' signal slope to excel document'])
%         xlswrite(fullfile(after_dir,'Signal_slope.xls'),slope_index,Hb_name{iHb})
        csv_write(fullfile(after_dir,['Signal_slope',Hb_name{iHb},'.csv']),slope_index)
        clear slope_index iHb_slope
    end
end
disp('======================= write peak to excel =======================')
if Step4_signalpeak == 1
    for iHb = 1: size(Hb_peak,3)
        iHb_peak = num2cell(Hb_peak(:,:,iHb));
        peak_index = [head_peak;iHb_peak];
        peak_index = [sub_information,peak_index];
        disp(['write ',Hb_name{iHb},' signal peak to excel document'])
%         xlswrite(fullfile(after_dir,'Signal_peak.xls'),peak_index,Hb_name{iHb})
        csv_write(fullfile(after_dir,['Signal_peak',Hb_name{iHb},'.csv']),peak_index)
        clear peak_index iHb_peak
    end
end
disp('============================================ All are finished!!! ============================================')
