# Supplementary material for: Intermittent theta burst stimulation enhances prefrontal activation and connectivity: evidence from fNIRS
Source: Front Hum Neurosci. 2025 Aug 26;19:1608502. doi: 10.3389/fnhum.2025.1608502 (PMC12418203; doi:10.3389/fnhum.2025.1608502)
Supplement: Supplementary file 1 [file Data_Sheet_1.zip › batch-analysis/zpw_datacheck.m]

%% Data check and modify
% Load *.csv file of raw data
%  1. Check and modify data head-information(ex: waves[nm]/wave length)
%  2. Check and delete the empty lines in data
%  3. Check and modify the 0-values in data
%  4. Check the data length 
%  5. Check data accuracy(number of decimal places) and modify to 5 decimal places after 0 (0.00001)
%  6. Check mark onset and change it
%  7. Check the singular channel(mean(wind=5)>=2.5, mean(channel)<=0.003)
% Finally, calculated the subject information into excel file, save modified data into new *.csv file
% Edited by Zhang Peiwen 2022.1.24

%%%%%%%%%%%%%%%%%%%%%%%%%%%%%%%%%%%%%%%%%%%%%%%%%%%%%%%%%%%%%%%%%%%%%%%%%%%%%%%%%%%%%%%%%%%%%%%%%%%%%%%

close all
clear;clc
%% ================================Parameter Input Start==========================================================%%
Raw_dir = uigetdir('´ý´¦ÀíÊý¾ÝµÄÎÄ¼þ¼Ð'); % Ñ¡ÖÁ×é±ðËùÔÚÎÄ¼þ¼Ð£¬²»ÒªÑ¡ÖÁÊý¾ÝËùÔÚÎÄ¼þ¼Ð
Group_name = {'ÖÎÁÆÇ°','ÖÎÁÆºó'}; % ×é±ðÃû³Æ£¬×¢ÒâÒª¸úÎÄ¼þ¼ÐÖÐµÄ×é±ðÃû³ÆÍêÈ«Ò»ÖÂ
result_dir = '2_modify_data'; % ÔËÐÐ½á¹û´æ·ÅµÄÎÄ¼þ¼ÐÃû³Æ£¬¸úRaw_dirÎ»ÓÚÍ¬Ò»ÎÄ¼þ¼ÐÄÚ

% Check and modify data head-information(ex: waves[nm]/wave length)
Step1_headinformation = 1; % 0 - No for this step; 1 - Yes for this step

% Check and delete the empty lines in data
Step2_emptyline = 1; % 0 - No for this step; 1 - Yes for this step

% Check and modify the 0-values in data
Step3_zerovalue = 1; % 0 - No for this step; 1 - Yes for this step
Step3_threshold = 0.0008; % The threshold for screening 0-values

% Check the data length
Step4_datalength = 1; % 0 - No for this step; 1 - Yes for this step
Step4_shortestlength = 150; % Theoretical shortest data length (unit:seconds(s))
Step4_deletedata = 1; % 0 - No for Deleting excessively long data; 1 - Yes for Deleting excessively long data !!!!!!!!!!!!!!!!!!!!

% Check data accuracy(number of decimal places) and modify to 5 decimal places after 0 (0.00001)
Step5_dataaccuracy = 1; % 0 - No for this step; 1 - Yes for this step

% Check mark onset and change it
Step6_datamark = 1; % 0 - No for this step; 1 - Yes for this step
Step6_changemark = 1 ; % 0 - No for changing mark; 1 - Yes for changing mark

% Modify Prescan
Step7_dataprescan = 1; % 0 - No for this step; 1 - Yes for this step

% Check the singular channel(mean(wind=5)>=2.5, mean(channel)<=0.003)
Step8_singular = 1; % 0 - No for this step; 1 - Yes for this step
Step8_minimumvalue = 0.003; % The minimum value of signal average
Step8_Slidingwindow = 5; % The sliding window of extremum value(>=2.5)
%% ================================Parameter Input End==========================================================%
%% Main Procedure
if Step1_headinformation == 1
    [standdata_name,standdata_path] = uigetfile('*.csv','´ò¿ªÒ»¸öhead informationÍêÈ«Õý³£µÄÊý¾Ý');
    standdata_filename = fullfile(standdata_path,standdata_name);
%     [standdata_num,standdata_txt,standdata_raw] = xlsread(standdata_filename);
    [standdata_raw] = csv_read(standdata_filename); % Modified by Zhang Peiwen in 2022.07.25
end

if Step6_changemark == 1
    digtitle = 'Çë²åÈëmarkÊýÖµºÍonset';   % Title of windows
    Prompt = {'mark number','Onset of Mark(unit: time points)'};   % titles of all input
    dims = [1 50];
    definput = {'[1]','[601]'};   %
    ParameterInput = inputdlg(Prompt,digtitle,dims,definput); 
end

tmp = find(Raw_dir == filesep);
sub_information = {};
k = 0;
for iGroup = 1:length(Group_name)
    Group_dir = fullfile(Raw_dir,Group_name{iGroup});
    after_dir = fullfile(Raw_dir(1:tmp(end)),result_dir,Group_name{iGroup});
    if ~exist(after_dir,'dir')
        mkdir(after_dir)
    end
    sublist = dir([Group_dir,'\*.csv']);
    for iSub = 1:length(sublist)
        k = k + 1;
       subdir = fullfile(Group_dir,sublist(iSub).name);
       disp('======================================================')
       disp([sublist(iSub).name(1:end-4),'   reading...'])
%        [data_num,data_txt,data_raw]=xlsread(subdir);
       [data_raw] = csv_read(subdir); % Modified by Zhang Peiwen in 2022.07.25

       % Get subject information
       sub_information{1,1} = 'subject_Group';
       sub_information{k+1,1} = Group_name{iGroup}; % sub group
       sub_information{1,2} = 'subject_number';
       sub_information{k+1,2} = iSub; % sub number
       sub_information{1,3} = 'subject_name';
       sub_information{k+1,3} = sublist(iSub).name(1:end-4); % sub name
       sub_information{1,4} = 'subject_age';
       sub_information{k+1,4} = data_raw{7,2};  % sub age
       sub_information{1,5} = 'subject_sex';
       sub_information{k+1,5} = data_raw{8,2};
       sub_information{1,6} = 'subject_samplingrate';
       sub_information{k+1,6} = 1/data_raw{26,2};
       sub_information{1,7} = 'subject_mode';
       sub_information{k+1,7}= data_raw{21,2};
       
       Step_k = 0;
       %==========================================================================================================================================%  
       % Check and modify data head-information(ex: waves[nm]/wave length)
       if Step1_headinformation == 1
           Step_k = Step_k + 1;
           disp(['Step',num2str(Step_k),': Check and modify data head-information(ex: waves[nm]/wave length)'])
           for iHead = 1:41
               data_raw{iHead,1} = standdata_raw{iHead,1};
           end
           % delete variable
           clear iHead
       end   
       %==========================================================================================================================================%             
       % Check and delete the empty lines in data
       if Step2_emptyline == 1
          Step_k = Step_k + 1;
          disp(['Step',num2str(Step_k),': Check and delete the empty lines in data'])
          empty_k = 0;
          for iProbe = 42:size(data_raw,1)
            if isnan(data_raw{iProbe,1}) | isempty(data_raw{iProbe,1})
                empty_k = empty_k + 1;
                empty_value(empty_k) = iProbe;
            end
          end
          if exist('empty_value','var')
            data_raw(empty_value,:) = [];
            clear empty_value
          end
          clear empty_k iProbe
       end
      %==========================================================================================================================================%     
      % Check and modify the 0-values in data
      if Step3_zerovalue == 1
        Step_k = Step_k + 1;
        disp(['Step',num2str(Step_k),': Check and modify the 0-values in data'])
        CH_k = 0;
        for iColumn = 1:size(data_raw(41,:),2)
            if strncmp('CH', data_raw{41,iColumn},2)
                CH_k = CH_k + 1;
                datawidth(CH_k) = iColumn;
            end
        end
        clear iColumn CH_k
        if exist('datawidth','var')
            data_intensity = cell2mat(data_raw(42:end,datawidth));
            for iColum = 1:size(data_intensity,2)
                Index_Ovalue = find(data_intensity(:,iColum) < Step3_threshold);  % Locate the places of 0 value
                Index_nomal = find(data_intensity(:,iColum) >= Step3_threshold);  % Locate the places of normal value
                if ~isempty(Index_Ovalue) 
                    Index_diff = abs(Index_nomal - Index_Ovalue(1));   
                    [min_diff,min_indx] = min(Index_diff);   % Locate the nearest normal value of the first zero value: Index_nomal(min_indx(1))
                    data_intensity(Index_Ovalue(1),iColum) = data_intensity(Index_nomal(min_indx(1)),iColum); % Interpolate the nearest normal to the first zero
                    for iIndex = 2:size(Index_Ovalue,1)   % Insert zero for the last adjacent value
                        data_intensity(Index_Ovalue(iIndex),iColum) = data_intensity(Index_Ovalue(iIndex)-1,iColum); 
                    end 
                    clear Index_Ovalue Index_diff min_diff min_indx
                end
                clear Index_nomal
            end
            data_raw(42:end,datawidth) = num2cell(data_intensity);
        end
        clear datawidth
      end
      %==========================================================================================================================================%       
      % Check the data length
      K_colum = 7; % The first seven are the basic information of the subjects
      if Step4_datalength == 1;
          Step_k = Step_k + 1;
          disp(['Step',num2str(Step_k),': Check the data length'])
          K_colum = K_colum + 1;
          sub_information{1,K_colum} = 'subject_datalength';
          sub_information{k+1,K_colum} = data_raw{end,1}/sub_information{k+1,6}; % data length
          if (sub_information{k+1,K_colum} >= Step4_shortestlength) & (Step4_deletedata == 1)
              data_raw((Step4_shortestlength*sub_information{k+1,6}+1:end),:)=[];
          end
      end   
      %==========================================================================================================================================%       
      % Check data accuracy(number of decimal places) and modify to 5 decimal places after 0 (0.00001)
      if Step5_dataaccuracy ==1 
          Step_k = Step_k + 1;
          disp(['Step',num2str(Step_k),': Check data accuracy(number of decimal places) and modify to 5 decimal places after 0 (0.00001)'])
          CH_k = 0;
          for iColumn = 1:size(data_raw(41,:),2)
              if strncmp('CH', data_raw{41,iColumn},2)
                  CH_k = CH_k + 1;
                  datawidth(CH_k) = iColumn;
              end
          end
          clear iColumn CH_k
          raw_roundn5 = roundn(cell2mat(data_raw(42:end,datawidth)),-5);
          data_raw(42:end,datawidth) = num2cell(raw_roundn5);
          clear raw_roundn5 datawidth
      end
      %==========================================================================================================================================%       
      % Check mark onset and change it
       if Step6_datamark == 1; % 0 - No for this step; 1 - Yes for this step
          Step_k = Step_k + 1;
          disp(['Step',num2str(Step_k),': Check mark onset and change it'])
           Mark_k = 0;
           for iColumn = 1:size(data_raw(41,:),2)
               if strncmp('Mark', data_raw{41,iColumn},4)
                   Mark_k = Mark_k + 1;
                   Markcolumn(Mark_k) = iColumn;
               end
           end
           clear iColumn Mark_k
           K_colum = K_colum + 1;
           Mark_Index = find(cell2mat(data_raw(42:end,Markcolumn(1))));
           sub_information{1,K_colum} = 'subject_Mark';
           sub_information{k+1,K_colum} = regexprep(num2str(cell2mat(data_raw(41+Mark_Index,Markcolumn(1)))'),';|\s*',' ');
           K_colum = K_colum + 1;
           sub_information{1,K_colum} = 'subject_MarkOnset';
           sub_information{k+1,K_colum} = regexprep(num2str(cell2mat(data_raw(41+Mark_Index,1))'),';|\s*',' ');
           if Step6_changemark == 1
               data_raw(42:end,Markcolumn(1)) = {0};
               Mark_name = str2num(ParameterInput{1});
               Mark_onset = str2num(ParameterInput{2}); 
               for iMark = 1:length(Mark_name)
                   data_raw{41+Mark_onset(iMark),Markcolumn(1)} = Mark_name(iMark);
               end
               clear digtitle Prompt dims definput definput Mark_name Mark_onset iMark
           end
           clear Mark_Index 
       end
       %==========================================================================================================================================%       
       % Modify Prescan
       if Step7_dataprescan == 1 % 0 - No for this step; 1 - Yes for this step
          Step_k = Step_k + 1;
          disp(['Step',num2str(Step_k),': Modify Prescan'])  
          Mark_k = 0; Prescan_k = 0;
           for iColumn = 1:size(data_raw(41,:),2)
               if strncmp('Mark', data_raw{41,iColumn},4)
                   Mark_k = Mark_k + 1;
                   Markcolumn(Mark_k) = iColumn;
               end
               if strncmp('PreScan', data_raw{41,iColumn},7)
                   Prescan_k = Prescan_k + 1;
                   Prescancolumn(Prescan_k) = iColumn;
               end
           end
           clear iColumn Mark_k Prescan_k
           data_raw(42:end,Prescancolumn(1)) = {0};
           Mark_Index = find(cell2mat(data_raw(42:end,Markcolumn(1))));
           if isempty(Mark_Index)
               error('Data has no Mark information, please add the task start Mark at least')
           else
               if Mark_Index(1) <= (10 * sub_information{k+1,6})
                   data_raw(41+1:41+Mark_Index(1)-1,Prescancolumn(1)) = {1};  % the all data before first mark
               elseif  ((10 * sub_information{k+1,6}) < Mark_Index(1)) & (Mark_Index(1) <= (15 * sub_information{k+1,6}))
                   data_raw(41+Mark_Index(1)-10*sub_information{k+1,6}:41+Mark_Index(1)-1,Prescancolumn(1)) = {1}; % the 10 secons data before first mark
               else
                   data_raw(41+5*sub_information{k+1,6}+1:41+15*sub_information{k+1,6},Prescancolumn(1)) = {1};
               end
           end 
           clear Markcolumn Prescancolumn Mark_Index
       end
       %==========================================================================================================================================%       
       % Check the singular channel(mean(wind=5)>=2.5, mean(channel)<=0.003)
       if Step8_singular == 1
          Step_k = Step_k + 1;
          disp(['Step',num2str(Step_k),': Check the singular channel(mean(wind=5)>=2.5, mean(channel)<=0.003)'])  
          CH_k = 0;
          for iColumn = 1:size(data_raw(41,:),2)
              if strncmp('CH', data_raw{41,iColumn},2)
                  CH_k = CH_k + 1;
                  datawidth(CH_k) = iColumn;
              end
          end
          clear iColumn CH_k
          Reject_Chan = zeros(1,length(datawidth)/2);
          for iCH = 1:length(datawidth)/2
              data_690 = cell2mat(data_raw(42:end,datawidth(iCH * 2 - 1)));
              data_830 = cell2mat(data_raw(42:end,datawidth(iCH * 2)));
              if (mean(data_690) <= Step8_minimumvalue) | (mean(data_830) <= Step8_minimumvalue)
                 Reject_Chan(iCH) = 1;
              end
              
              for iStep = 1:(1 * sub_information{k+1,6}):((size(data_690,1)-(Step8_Slidingwindow * sub_information{k+1,6}))+1)
                 data_690_seg = data_690(iStep:(iStep + Step8_Slidingwindow * sub_information{k+1,6} - 1));
                 data_830_seg = data_830(iStep:(iStep + Step8_Slidingwindow * sub_information{k+1,6} - 1));
                 if (mean(data_690_seg) >= 2.5) | (mean(data_830_seg) >= 2.5)
                     Reject_Chan(iCH) = 1; 
                     break
                 end
                 clear data_690_seg data_830_seg
             end
             clear data_690  data_830
          end
          K_colum = K_colum + 1;
          sub_information{1,K_colum} = 'subject_RejectChanQuantity';
          sub_information{k+1,K_colum} = size(find(Reject_Chan),2);
          K_colum = K_colum + 1;
          sub_information{1,K_colum} = 'subject_RejectChanName';
          reject_chan = regexprep(num2str(find(Reject_Chan)),';|\s*',' ');
          sub_information{k+1,K_colum} = reject_chan; % data length
          clear iCH Reject_Chan datawidth reject_chan
       end
       
       after_filename = fullfile(after_dir,sublist(iSub).name);
       csv_write(after_filename,data_raw)
%        clear data_raw
       disp([sublist(iSub).name(1:end-4),'   finished!'])
    end
end
% xlswrite(fullfile(Raw_dir(1:tmp(end)),'subject_information.xls'),sub_information)
csv_write(fullfile(Raw_dir(1:tmp(end)),'subject_information.csv'),sub_information)
disp('============================================ All are finished!!! ============================================')
