# Supplementary material for: Intermittent theta burst stimulation enhances prefrontal activation and connectivity: evidence from fNIRS
Source: Front Hum Neurosci. 2025 Aug 26;19:1608502. doi: 10.3389/fnhum.2025.1608502 (PMC12418203; doi:10.3389/fnhum.2025.1608502)
Supplement: Supplementary file 1 [file Data_Sheet_1.zip › batch-analysis/zpw_datasegment.m]

%% Extract specific data segments from raw .nirs data

%%%%%%%%%%%%%%%%%%%%%%%%%%%%%%%%%%%%%%%%%%%%%%%%%%%%%%%%%%%%%%%%%%%%%%%%%%%%%%%%%%%%%%%%%%%%%%%%%%%%%%%

close all
clear;clc
%% ================================Parameter Input Start==========================================================%%
Raw_dir = uigetdir('´ý´¦ÀíÊý¾ÝµÄÎÄ¼þ¼Ð'); % Ñ¡ÖÁ×é±ðËùÔÚÎÄ¼þ¼Ð£¬²»ÒªÑ¡ÖÁÊý¾ÝËùÔÚÎÄ¼þ¼Ð
Group_name = {'A1','A2','A3','A4','A5','A6'}; % ×é±ðÃû³Æ£¬×¢ÒâÒª¸úÎÄ¼þ¼ÐÖÐµÄ×é±ðÃû³ÆÍêÈ«Ò»ÖÂ
result_dir = '4_segment_data'; % ÔËÐÐ½á¹û´æ·ÅµÄÎÄ¼þ¼ÐÃû³Æ£¬¸úRaw_dirÎ»ÓÚÍ¬Ò»ÎÄ¼þ¼ÐÄÚ
YN_segmentlength = 0; % 0 - same for every subject data; 1 - different from each data 

%% ================================Parameter Input End==========================================================%%
%% Main Procedure
if YN_segmentlength == 0
    digtitle = 'ÇëÊäÈë½ØÈ¡Êý¾ÝµÄÆðÊ¼ºÍ½áÊøÊ±¼ä£¨µ¥Î»ÎªÃë£©';   % Title of windows
    Prompt = {'ÆðÊ¼Ê±¼ä(Ãë)','½áÊøÊ±¼ä£¨Ãë£©'};   % titles of all input
    dims = [1 50];
    definput = {'15','180'};   %
    ParameterInput = inputdlg(Prompt,digtitle,dims,definput); 
elseif YN_segmentlength == 1
    [segment_name,segment_path] = uigetfile('*.csv','´ò¿ª´æ´¢Êý¾Ý½Ø¶ÎÐÅÏ¢µÄÎÄ¼þ');
    [segment_raw] = csv_read(fullfile(segment_path,segment_name));
else
    wrong('YN_segmentlength²ÎÊýÉèÖÃ´íÎó£¬ÇëÉèÖÃÎª0»ò1')
end

tmp = find(Raw_dir == filesep);
k = 0;
for iGroup = 1:length(Group_name)
    Group_dir = fullfile(Raw_dir,Group_name{iGroup});
    after_dir = fullfile(Raw_dir(1:tmp(end)),result_dir,Group_name{iGroup});
    if ~exist(after_dir,'dir')
        mkdir(after_dir)
    end
    sublist = dir([Group_dir,'\*.nirs']);
    for iSub = 1:length(sublist)
        k = k + 1;
        subdir = fullfile(Group_dir,sublist(iSub).name);
        disp([sublist(iSub).name(1:end-5),'   reading...'])
        
        load(subdir,'-mat')
        sr = 1/(t(2)-t(1));
        if YN_segmentlength == 0
            seg_first = str2double(ParameterInput{1});
            seg_end = str2double(ParameterInput{2});
        elseif YN_segmentlength == 1
            if exist('segment_raw','var')
                if ~isempty(segment_raw)
                    k_data = 0;
                    for iData = 1:size(segment_raw,1)
                        if strcmp(segment_raw{iData,1},Group_name{iGroup}) & strcmp(segment_raw{iData,2},sublist(iSub).name(1:end-5))
                            k_data = 1;
                            seg_first = segment_raw{iData,3};
                            seg_end = segment_raw{iData,4};
                            break
                        else
                            k_data = 0;
                        end
                    end
                    if k_data < 1
                        wrong(['²»´æÔÚ·Ö×éÎª:',Group_name{iGroup},',ÃûÎª£º',sublist(iSub).name(1:end-5),' µÄ±»ÊÔ'])
                    end
                else
                    wrong('´æ´¢Êý¾Ý½Ø¶ÎÐÅÏ¢µÄcsvÎÄ¼þÎª¿Õ')
                end
            else
                wrong('Î´ÊäÈëÕýÈ·µÄÊý¾Ý½Ø¶ÎÐÅÏ¢ÎÄ¼þ')
            end
        else
            wrong('YN_segmentlength²ÎÊýÉèÖÃ´íÎó£¬ÇëÉèÖÃÎª0»ò1')
        end
        seg_epoch = (seg_first * sr + 1):(seg_end * sr);
        
        aux = aux(seg_epoch,:);
        d = d(seg_epoch,:);
        s = s(seg_epoch,:);
        t = (0:1:size(seg_epoch,2)-1)/sr;
        t = t';
        
        after_file = fullfile(after_dir,sublist(iSub).name);
        save(after_file,'t', 'd', 'SD', 's', 'ml', 'aux')
        
    end
end
        
        
        
