# Supplementary material for: Intermittent theta burst stimulation enhances prefrontal activation and connectivity: evidence from fNIRS
Source: Front Hum Neurosci. 2025 Aug 26;19:1608502. doi: 10.3389/fnhum.2025.1608502 (PMC12418203; doi:10.3389/fnhum.2025.1608502)
Supplement: Supplementary file 1 [file Data_Sheet_1.zip › batch-analysis/zpw_getBetavalue.m]

%% Save beta value (NIRS_KIT) to excel file
% Load *.mat file of NIRS_KIT Individual-level GLM results
%  1. get the beta value 
% Finally, save it to the excel file
% Edited by Zhang Peiwen 2022.1.28

%%%%%%%%%%%%%%%%%%%%%%%%%%%%%%%%%%%%%%%%%%%%%%%%%%%%%%%%%%%%%%%%%%%%%%%%%%%%%%%%%%%%%%%%%%%%%%%%%%%%%%%

close all
clear;clc
%% ================================Parameter Input Start==========================================================%%
Raw_dir = uigetdir('´ý´¦ÀíÊý¾ÝµÄÎÄ¼þ¼Ð'); % Ñ¡ÖÁ×é±ðËùÔÚÎÄ¼þ¼Ð£¬²»ÒªÑ¡ÖÁÊý¾ÝËùÔÚÎÄ¼þ¼Ð
Group_name = {'ÖÎÁÆÇ°','ÖÎÁÆºó'}; % ×é±ðÃû³Æ£¬×¢ÒâÒª¸úÎÄ¼þ¼ÐÖÐµÄ×é±ðÃû³ÆÍêÈ«Ò»ÖÂ
result_dir = '7_result_keyindex_beta'; % ÔËÐÐ½á¹û´æ·ÅµÄÎÄ¼þ¼ÐÃû³Æ£¬¸ú×é±ðÎÄ¼þ¼ÐÎ»ÓÚÍ¬Ò»ÎÄ¼þ¼ÐÄÚ
Hb = {'Oxy','Dxy'}; % Ñ¡ÔñÒªÌáÈ¡ÄÄ¼¸ÀàÅ¨¶ÈÊý¾ÝµÄbetaÖµ, Oxy - HbO; Dxy - HbR; Total - HbT
Con_beta = {'con1'}; % Ñ¡ÔñÌáÈ¡ÄÄ¼¸ÀàcontrastµÄ½á¹û, con1 - contrast 1; con2 - contrast 2...
%% ================================Parameter Input End==========================================================%
%% Main Procedure
tmp = find(Raw_dir == filesep);
sub_information = {};

for iHb = 1:length(Hb)
    for iCon = 1:length(Con_beta)
        k = 0;
        for iGroup = 1:length(Group_name);
            Group_dir = fullfile(Raw_dir,Group_name{iGroup});
            data_dir = fullfile(Group_dir,Hb{iHb},Con_beta{iCon});
            sublist =dir([data_dir,'\*.mat']);
            for iSub = 1:length(sublist)
               k = k + 1;
               subdir = fullfile(data_dir,sublist(iSub).name);
               disp('======================================================')
               disp([sublist(iSub).name(1:end-4),'   reading...'])
               load(subdir)

               % Get subject information
               if iHb <= 1 & iCon <= 1
                   sub_information{1,1} = 'subject_group';
                   sub_information{k+1,1} = Group_name{iGroup}; % sub group
                   sub_information{1,2} = 'subject_number';
                   sub_information{k+1,2} = iSub; % sub number
                   sub_information{1,3} = 'subject_name';
                   sub_information{k+1,3} = sublist(iSub).name(1:end-4); % sub name
               end
               data_beta(k,iHb,iCon,:) = indexdata.index; % sub * Hb * Con * channel
               clear indexdata.index
            end
        end
    end
end

for iCH = 1:size(data_beta,4)
   sub_information{1,iCH+3} = strcat('ch',num2str(iCH));
end
clear iCH
after_dir = fullfile(Raw_dir(1:tmp(end)),result_dir);
if ~exist(after_dir,'dir')
    mkdir(after_dir)
end
% save data to excel
for iHb = 1:size(data_beta,2)
    for iCon = 1:size(data_beta,3)
        sub_information(2:end,4:end) = num2cell(squeeze(data_beta(:,iHb,iCon,:)));
%         xlswrite(fullfile(after_dir,['beta_',Hb{iHb},'.xls']),sub_information,Con_beta{iCon})
        csv_write(fullfile(after_dir,['beta_',Hb{iHb},'_',Con_beta{iCon},'.csv']),sub_information)
    end
end
disp('============================================ All are finished!!! ============================================')               
