# Supplementary material for: Intermittent theta burst stimulation enhances prefrontal activation and connectivity: evidence from fNIRS
Source: Front Hum Neurosci. 2025 Aug 26;19:1608502. doi: 10.3389/fnhum.2025.1608502 (PMC12418203; doi:10.3389/fnhum.2025.1608502)
Supplement: Supplementary file 1 [file Data_Sheet_1.zip › batch-analysis/zpw_plot_wave.m]

function zpw_plot_wave(x_time,y_Hb,errorshadow,xlimit,ylimit,data_legend,x_title,y_title,graph_title)
% zpw_plot_wave(x_time,y_Hb,errorshadow,xlimit,ylimit,data_legend,x_title,y_title,graph_title)
% Plot the hemoglobin concentration curve »æÖÆÅ¨¶ÈÇúÏßÍ¼
% x_time: The x-coordinate, the timeline, size: m*1/1*m, m=time length  ºá×ø±ê£¬Ê±¼äÖá
% y_Hb£ºThe y1-coordinate, HbO concentration, size: m*n,m=time length, n=the number of concentration data  ×Ý×ø±ê£¬HbOÅ¨¶ÈÇúÏß 
% errorshadow£ºerror shadow, size: same as y_Hb(m*n), m=time length, n= the
% number of concentration STD/SE »æÖÆÅ¨¶ÈÊý¾ÝµÄ±ê×¼²î»ò±ê×¼ÎóÒõÓ°£¬´óÐ¡ºÍÅ¨¶ÈÒ»Ñù£¬Èô[]Ôò±íÊ¾²»¼Ó±ê×¼²î/±ê×¼ÎóÒõÓ°
% xlimit£ºthe limite of x-coordinate ºá×ø±êµÄÉÏÏÂÏÞ
% ylimit: the limite of y-coordiante ×Ý×ø±êµÄÉÏÏÂÏÞ
% data_legend: the data legend of data(cell var), size: same as size(y_Hb,2), ex:{'HbO','HbR','HbT'}  Êý¾Ý±êÇ©£¬Óëy_HbµÄµÚ¶þÎ¬³¤¶ÈÒ»ÖÂ£¬Ò²¾ÍÊÇÓëÇúÏßÊýÒ»ÖÂ
% x_title£ºthe name of x-coornidate(str var), ex: 'time(seconds)' ºáÖáÃû³Æ
% y_title: the name of y-coornidate(str var), ex: 'Hb conc(umol)' ×Ý×ø±êÃû³Æ
% graph_title£ºthe name of graph, ex: 'Group average of Hb conc'
% Edited by Zhang Peiwen in 2022.1.17

line_color = {[1,0,0],[0,0,1],[0,1,0],[1,1,0],[1,0,1],[0,0,0]}; % ºì À¶ ÂÌ »Æ ×Ï ºÚ
if nargin < 2
    error('ÊäÈë±äÁ¿Êý²»×ã')
end
if size(x_time,1) <= 1
    x_time = x_time';
end

if size(y_Hb,2) > 6
    y_Hb = y_Hb';
end

if size(x_time,1) ~= size(y_Hb,1)
    error('ºá×Ý×ø±êÊý¾Ý³¤¶È²»Ò»ÖÂ')
else
    if size(y_Hb,2) > 6
        error('ÇúÏßÊý¹ý¶à£¬Ò»ÕÅÍ¼ÇúÏßÊý²»ÄÜ³¬¹ý6')
    end
end

if (nargin >= 3) & (~isempty(errorshadow))
    if size(errorshadow,2) > 6
        errorshadow = errorshadow';
    end
    if size(errorshadow) ~= size(y_Hb)
        error('errorshadowµÄÊý¾ÝÎ¬¶ÈºÍy_Hb²»Ò»ÖÂ')
    else
        error_shadow_low = y_Hb-errorshadow;
        error_shadow_high = y_Hb+errorshadow;
%         error_shadow_width = 2 * errorshadow;
        for i = 1:size(errorshadow,2)
%            h = area(x_time,[error_shadow_low(:,i),error_shadow_width(:,i)]);
           h = fill([x_time',fliplr(x_time')],[error_shadow_low(:,i)',fliplr(error_shadow_high(:,i)')],line_color{i});
%            set(h(1),'Visible','off')
%            set(h(2),'EdgeColor','none','FaceColor',line_color{i},'FaceAlpha',0.3)
%            set(h,'EdgeColor','none','FaceColor',line_color{i},'FaceAlpha',0.3)
%            set(h,'EdgeColor',line_color{i},'FaceColor',line_color{i},'FaceAlpha',0.3)
%            set(h,'EdgeColor','none','edgealpha',0,'facealpha',0.3)
            set(h,'edgealpha',1)
            set(h,'EdgeColor','none')
            set(h,'facealpha',0.3)
           hold on
        end
    end
end

for i = 1:size(y_Hb,2)
       p(i) = plot(x_time,y_Hb(:,i),'color',line_color{i},'linewidth',2);
       hold on
end
if nargin >= 4 & ~isempty(xlimit)
    xlim(xlimit)
else
    axis tight
end
if nargin >= 5 & ~isempty(ylimit)
    ylim(ylimit)
else
    axis tight
end
if (nargin >= 6) & (~isempty(data_legend))
    if ~iscell(data_legend)
        error('data_lengend²»ÊÇÔª°ûÐÍ±äÁ¿')
    else
        legend(p,data_legend)
    end
end
if nargin >= 7 & (~isempty(x_title))
    if ~ischar(x_title)
        error('x_title²»ÊÇ×Ö·û´®±äÁ¿')
    else
        xlabel(x_title)
    end
end
if nargin >= 8 & (~isempty(y_title))
    if ~ischar(y_title)
        error('y_title²»ÊÇ×Ö·û´®±äÁ¿')
    else
        ylabel(y_title)
    end
end
if nargin >= 9 & (~isempty(graph_title))
    if ~ischar(graph_title)
        error('y_title²»ÊÇ×Ö·û´®±äÁ¿')
    else
        title(graph_title)
    end
end
box off
end
