# Supplementary material for: Intermittent theta burst stimulation enhances prefrontal activation and connectivity: evidence from fNIRS
Source: Front Hum Neurosci. 2025 Aug 26;19:1608502. doi: 10.3389/fnhum.2025.1608502 (PMC12418203; doi:10.3389/fnhum.2025.1608502)
Supplement: Supplementary file 1 [file Data_Sheet_1.zip › batch-analysis/zpw_power_spectrum.m]

function [pows, freq] = zpw_power_spectrum(X, Fs,Freq_low,Freq_high,index)
  % [pows, freq] = zpw_power_spectrum(X, Fs,Freq_low,Freq_high,index)
  % calculate the FFT of the signal X, transform to power, and
  % generate frequency range according to the sampling rate Fs
  % edited by Zhang peiwen in 2022.07.06

  N = length(X);
  
  % take FFT and shift it for symmetry
  amp = fftshift(fft(X));

  % make frequency range
  fN = N - mod(N, 2);
  k = -fN/2 : fN/2 - 1;
  T = N / Fs;
  freq = k/T;
  amp = amp(1:length(freq));

  % select the positive domain FFT and range
  one_idx = fN/2 + 2;
  amp = amp(one_idx:end);
  freq = freq(one_idx:end);
  
  if exist('Freq_low','var') & ~isempty(Freq_low)
      freq = freq(freq>=Freq_low);
      amp = amp(freq>=Freq_low);
  end
  if exist('Freq_high','var') & ~isempty(Freq_high)
      freq = freq(freq<=Freq_high);
      amp = amp(freq<=Freq_high);
  end
  % return power spectrum
  pows = abs(amp).^2;
  
  if exist('index','var')
    pows = 20 * log10(pows);
  end
  
end
