# Supplementary material for: Intermittent theta burst stimulation enhances prefrontal activation and connectivity: evidence from fNIRS
Source: Front Hum Neurosci. 2025 Aug 26;19:1608502. doi: 10.3389/fnhum.2025.1608502 (PMC12418203; doi:10.3389/fnhum.2025.1608502)
Supplement: Supplementary file 1 [file Data_Sheet_1.zip › batch-analysis/zpw_stat_Ttest.m]

%% Statistic analysis: T test
% Load *.xls file, contains fNIRS indicators and covariable £¨Ã¿Ò»ÐÐÊÇÒ»¸ö±»ÊÔÊý¾Ý£¬Ã¿Ò»ÁÐÊÇÒ»¸öÍ¨µÀµÄÖ¸±ê£¬»òÕßÊÇÒ»¸öÄêÁä£¬ÐÔ±ðµÈÐ­±äÁ¿£©
%  1. perform onse-sample T test
%  2. independent-samples T test 
%  3. paired sample T test
%  4. One-way anova analysis
% Finally, 
%  1. calculated P value, T value, Threshold T value, FDR corrected T value to excel
%  2. nirs_kit *.mat file to 2D visualization  
%  3. nirs_kit *.xlsx file to 3D visualization (contain mni coordinates)
%  4. *.img/hdr file to 3D map using Brainnetvierwer
% Saved in the result_dir
% Edited by Zhang Peiwen in 2022.1.25

%%%%%%%%%%%%%%%%%%%%%%%%%%%%%%%%%%%%%%%%%%%%%%%%%%%%%%%%%%%%%%%%%%%%%%%%%%%%%%%%%%%%%%%%%%%%%%%%%%%%%%%

close all
clear;clc
%% ================================Parameter Input Start==========================================================%%
[filename, filepath] = uigetfile({'*.xls;*.xlsx;*.csv','excel file(*.xls,*.xlsx,*.csv)'},'´ò¿ªÐèÒª½øÐÐÍ³¼Æ·ÖÎöµÄcsvÊý¾Ý±í¸ñ');
result_dir = 'Signal_Hbo_curve3'; %ÐÞ¸Ä  The name of the folder that stores t-test results
results_filename = 'Hbo_curve3'; %  ÐÞ¸Ä The core file name of the T-test results
% Excel_sheet = 'con1'; % The name of the Excel subtable used to do the T-test


% Calculate the signal mean in task period
T_type =2; % ÐÞ¸Ä 1 - onse-sample T test; 2 - independent-samples T test; 3 - paired sample T test; 4 - One-way anova (repeated anova)
alpha = 0.05; % Statistical threshold
Mask_correction = []; % Enter the channel mask for multiple comparison correction (FDR correction). If Mask_correction = [], multiple comparison correction performed on all channels
MNI_filename = 'E:\5.15 ÈÎÎñÌ¬ Á·Ï°\0_document_pre\5¡¢MNI×ø±ê\mni37_Ç°¶îÒ¶\mni_37_prefrontal.mat'; % Please enter the MNI coordinate file path and name (*.mat)(The imported variable is named 'mni')


%% ================================Parameter Input End==========================================================%
%% Main Procedure
data_dir = fullfile(filepath,filename);
% [data_num,data_txt,data_raw] = xlsread(data_dir,Excel_sheet);
[data_raw] = csv_read(data_dir);
load(MNI_filename)

if T_type == 1   % one-sample t test
    digtitle = 'ÇëÑ¡Ôñ¹Ø¼ü²ÎÊýÖ¸±ê';   % Title of windows
    Prompt = {'ÇëÑ¡Ôñµ¥Ñù±¾T¼ìÑéµÄ±»ÊÔ×éËùÔÚÐÐºÅ','ÇëÑ¡Ôñµ¥Ñù±¾T¼ìÑéµÄÊý¾ÝÖ¸±êËùÔÚÁÐºÅ','ÇëÑ¡Ôñµ¥Ñù±¾T¼ìÑéÐ­±äÁ¿Ö¸±êËùÔÚÁÐºÅ£¨¿ÉÌîÑ¡¶àÁÐ£¬Îª¿ÕÊ±±íÊ¾²»Ìí¼ÓÐ­±äÁ¿£©','baseÖµ'};   % titles of all input
    dims = [1 50];
    definput = {'[2:24]','[4:56]','[]','0'};   %
    ParameterInput = inputdlg(Prompt,digtitle,dims,definput); 
    data_row = str2num(ParameterInput{1}); 
    data_column = str2num(ParameterInput{2});
    covariates_column = str2num(ParameterInput{3});
    base = str2num(ParameterInput{4});
    
    depVariable = cell2mat(data_raw(data_row,data_column)) - base;
    
    regressors = ones(size(depVariable,1),1);
    if ~isempty(covariates_column)
        Covariates = cell2mat(data_raw(data_row,covariates_column));
        regressors = [regressors,Covariates];
    end
    
    constrast = zeros(1,size(regressors,2));
    constrast(1,1) = 1;
    
elseif T_type == 2   % two-sample t test
    digtitle = 'ÇëÑ¡Ôñ¹Ø¼ü²ÎÊýÖ¸±ê';   % Title of windows
    Prompt = {'ÇëÑ¡Ôñ¶ÀÁ¢Ñù±¾T¼ìÑéµÄ±»ÊÔ×é1ËùÔÚÐÐºÅ','ÇëÑ¡Ôñ¶ÀÁ¢Ñù±¾T¼ìÑéµÄ±»ÊÔ×é2ËùÔÚÐÐºÅ','ÇëÑ¡Ôñ¶ÀÁ¢Ñù±¾T¼ìÑéµÄÊý¾ÝÖ¸±êËùÔÚÁÐºÅ','ÇëÑ¡Ôñ¶ÀÁ¢Ñù±¾T¼ìÑéÐ­±äÁ¿Ö¸±êËùÔÚÁÐºÅ£¨¿ÉÌîÑ¡¶àÁÐ£¬Îª¿ÕÊ±±íÊ¾²»Ìí¼ÓÐ­±äÁ¿£©'};   % titles of all input
    dims = [1 50];
    definput = {'[2:32]','[33:62]','[3:28]','[]'};   %
    ParameterInput = inputdlg(Prompt,digtitle,dims,definput); 
    data1_row = str2num(ParameterInput{1}); 
    data2_row = str2num(ParameterInput{2}); 
    data_column = str2num(ParameterInput{3});
    covariates_column = str2num(ParameterInput{4});
    
    depVariable1 = cell2mat(data_raw(data1_row,data_column));
    depVariable2 = cell2mat(data_raw(data2_row,data_column));
    depVariable = [depVariable1;depVariable2];
    
    regressors = ones(size(depVariable,1),1) * -1;
    regressors(1:size(depVariable1,1),1) = 1;
    regressors(:,2) = 1;
    if ~isempty(covariates_column)
        Covariates = [cell2mat(data_raw(data1_row,covariates_column));cell2mat(data_raw(data2_row,covariates_column))];
        regressors = [regressors,Covariates];
    end
    
    constrast = zeros(1,size(regressors,2));
    constrast(1,1) = 1;
    
elseif T_type == 3 % Paired T test
    digtitle = 'ÇëÑ¡Ôñ¹Ø¼ü²ÎÊýÖ¸±ê';   % Title of windows
    Prompt = {'ÇëÑ¡ÔñÅä¶ÔÑù±¾T¼ìÑéµÄ±»ÊÔ×éµÚÒ»´ÎÊý¾ÝËùÔÚÐÐºÅ','ÇëÑ¡ÔñÅä¶ÔÑù±¾T¼ìÑéµÄ±»ÊÔ×éµÚ¶þ´ÎÊý¾ÝËùÔÚÐÐºÅ','ÇëÑ¡ÔñÅä¶ÔÑù±¾T¼ìÑéµÄÊý¾ÝÖ¸±êËùÔÚÁÐºÅ','ÇëÑ¡Ôñµ¥Ñù±¾T¼ìÑéÐ­±äÁ¿Ö¸±êËùÔÚÁÐºÅ£¨¿ÉÌîÑ¡¶àÁÐ£¬Îª¿ÕÊ±±íÊ¾²»Ìí¼ÓÐ­±äÁ¿£©'};   % titles of all input
    dims = [1 50];
    definput = {'[2:13]','[14:24]','[4:56]','[55,56]'};   %
    ParameterInput = inputdlg(Prompt,digtitle,dims,definput); 
    data1_row = str2num(ParameterInput{1}); 
    data2_row = str2num(ParameterInput{2}); 
    data_column = str2num(ParameterInput{3});
    covariates_column = str2num(ParameterInput{4});
    
    depVariable1 = cell2mat(data_raw(data1_row,data_column));
    depVariable2 = cell2mat(data_raw(data2_row,data_column));
    if size(depVariable1,1) ~= size(depVariable2,1)
        error('Åä¶ÔÑù±¾T¼ìÑéÁ½×éÊý¾ÝÁ¿²»Í¬£¬Çë¼ì²éÊäÈë²ÎÊý')
    end
    num_sub = size(depVariable1,1);
    depVariable = [depVariable1;depVariable2];
    
    regressors = [ones(num_sub,1);-1*ones(num_sub,1)];
    subregressors = zeros(size(depVariable,1),num_sub);
    for iSub = 1:num_sub
        subregressors(iSub:num_sub:size(depVariable,1),iSub) = 1;
    end
    regressors = [regressors,subregressors];
    if ~isempty(covariates_column)
        Covariates = cell2mat(data_raw(data1_row,covariates_column));
        Covariates = [Covariates,zeros(size(Covariates))];
        regressors = [regressors,Covariates];
    end
    constrast = zeros(1,size(regressors,2));
    constrast(1,1) = 1;
    
elseif T_type == 4 % One-way anova
    digtitle = 'ÇëÑ¡Ôñ¹Ø¼ü²ÎÊýÖ¸±ê';   % Title of windows
    Prompt = {'ÇëÑ¡ÔñÃ¿Ò»¸öÊý¾Ý×éµÄÆðÊ¼ÐÐºÅ£¨ÀýÈç[2,33,55]£©','ÇëÑ¡ÔñÃ¿Ò»¸öÊý¾Ý×éµÄ½áÊøÐÐºÅ£¨ÀýÈç[17,48,70],¹²Èý×éÊý¾Ý·Ö±ðÊÇ[2:17],[33:48],[55:70]£©','ÇëÑ¡ÔñÊý¾ÝÍ¨µÀËùÔÚÁÐºÅ£¨ÀýÈç[3:55]£©','ÇëÑ¡Ôñµ¥Ñù±¾T¼ìÑéÐ­±äÁ¿Ö¸±êËùÔÚÁÐºÅ£¨¿ÉÌîÑ¡¶àÁÐ£¬Îª¿ÕÊ±±íÊ¾²»Ìí¼ÓÐ­±äÁ¿£©','ÊÇ·ñÊÇÖØ¸´²âÁ¿·½²î·ÖÎö£¨1-ÊÇ; 0-²»ÊÇ£©'};   % titles of all input
    dims = [1 50];
    definput = {'[2,33,55]','[17,48,70]','[3:55]','[55,56]','0'};   
    ParameterInput = inputdlg(Prompt,digtitle,dims,definput); 

    if size(str2num(ParameterInput{1}),2) ~= size(str2num(ParameterInput{2}),2)
        error('ÊäÈëÊý¾Ý×éµÄÐÐÆðÊ¼ºÍ½áÊøµÄÊýÄ¿²»Í¬£¬ÇëÖØÐÂÊäÈë')
    else
        Group_size = size(str2num(ParameterInput{1}),2);
    end
    % depVariable
    depVariable = [];
    GroupLabels = [];
    Covariates = [];
    data_array_start = str2num(ParameterInput{1});
    data_array_end = str2num(ParameterInput{2});
    data_row = [];
    for iGroup = 1 : Group_size
        data_array = data_array_start(iGroup) : data_array_end(iGroup);
        data_row = [data_row;data_array'];
        GroupLabels = [GroupLabels;ones(size(data_array',1),1)*iGroup];
        clear data_array
    end
    data_column = str2num(ParameterInput{3});
    covariates_column = str2num(ParameterInput{4});
    depVariable = cell2mat(data_raw(data_row,data_column));
    % regressors
    Group_Var=zeros(size(depVariable,1),Group_size-1);
    for ii=1:Group_size-1
        Group_Var(find(GroupLabels==ii),ii)=1;
    end
    
    if strcmp(ParameterInput{5},'0') % anova
        regressors=[Group_Var,ones(size(Group_Var,1),1)];
        if ~isempty(covariates_column)
            Covariates = cell2mat(data_raw(data_row,covariates_column));
            regressors = [regressors,Covariates];
        end
        constrast = zeros(1,size(regressors,2));
        constrast(1,1:size(Group_Var,2)) = 1;
    elseif strcmp(ParameterInput{5},'1') % repeated anova
        num_sample = size(depVariable,1);
        num_sub = num_sample/Group_size;
        subregressors = zeros(num_sample, num_sub);
        for i=1:num_sub
            subregressors(i:num_sub:num_sample,i) = 1;
        end
        regressors = [Group_Var,subregressors];
        if ~isempty(covariates_column)
            covs = cell2mat(data_raw(data_row(1:(size(data_row,1)/Group_size)),covariates_column));
            [m,n] = szie(covs);
            CovariatesMatrix=zeros(num_sample,(Group_size-1)*n);
            for ii = 1:Group_size-1
                CovariatesMatrix((ii-1)*m+1:ii*m,(ii-1)*n+1:ii*n)=covs;
            end
            regressors = [regressors,CovariatesMatrix];
        end
        constrast = zeros(1,size(regressors,2));
        constrast(1,1:size(Group_Var,2)) = 1;
    end
else
    error('ÇëÎªT_type±äÁ¿ÕýÈ·¸³Öµ')
end
if T_type == 4
    [Stat_T,Stat_P] =NK_Stat_Regress(depVariable,regressors,constrast,'F');
else
    [Stat_T,Stat_P] =NK_Stat_Regress(depVariable,regressors,constrast,'T');
end
statdata.stat = Stat_T;
statdata.p = Stat_P;
statdata.probe2d = {};
statdata.probe3d = {};

statdata.sig = zeros(size(statdata.stat));
if ~isempty(Mask_correction)
    statdata.mask_channels = Mask_correction;
    pFDR = FDR(statdata.p(Mask_correction),alpha);
    if ~isempty(pFDR)
        statdata.sig(Mask_correction(find(statdata.p(Mask_correction) <= pFDR))) = 1;
    end
else
    pFDR = FDR(statdata.p,alpha);
    if ~isempty(pFDR)
        statdata.sig(find(statdata.p <= pFDR))=1;
    end
end

T_uncorrect_mask = zeros(size(Stat_T));
T_uncorrect_mask(find(statdata.p <= alpha)) = 1;
T_uncorrect = statdata.stat .*  T_uncorrect_mask;

T_correct_mask = zeros(size(Stat_T));
if ~isempty(pFDR)
    T_correct_mask(find(statdata.p <= pFDR)) = 1;
end
% T_correct = statdata.stat .*  T_correct_mask;
T_correct = statdata.stat .* statdata.sig;

after_dir = fullfile(filepath,result_dir);
if ~exist(after_dir)
    mkdir(after_dir)
end
str_alpha = num2str(alpha);
if T_type == 1
    statdata.discription = 'One-sample T test';
    test_name = 'ttest';
elseif T_type == 2
    statdata.discription = 'two-sample T test';
    test_name = 'ttest2';
elseif T_type == 3
    statdata.discription = 'Paired sample T test';
    test_name = 'pairedttest';
elseif T_type == 4
    statdata.discription = 'One-way anova';
    test_name = 'Ftest';
end

% save *.csv file
xls_data=cell(4,size(Stat_P,2)+1);
xls_data(1:4,1) = {'P_value';'T_value';['T_value_',str_alpha(3:end)];['T_value_FDR',str_alpha(3:end)]};
xls_data(1:4,2:end) = [num2cell(Stat_P);num2cell(Stat_T);num2cell(T_uncorrect);num2cell(T_correct)];
% xlswrite(fullfile(after_dir,[results_filename,'_',test_name,'.xls']),xls_data)
csv_write(fullfile(after_dir,[results_filename,'_',test_name,'.csv']),xls_data)

% save *.mat file to map NIRS_KIT 2D 
save(fullfile(after_dir,[results_filename,'_',test_name,'.mat']),'statdata')  % save *.mat file with no threshold
statdata.stat = T_uncorrect;
save(fullfile(after_dir,[results_filename,'_',test_name,'_',str_alpha(3:end),'.mat']),'statdata')  % save *.mat file with alpha threshold without FDR correction
statdata.stat = T_correct;
save(fullfile(after_dir,[results_filename,'_',test_name,'_FDR',str_alpha(3:end),'.mat']),'statdata')  % save *.mat file with alpha threshold without FDR correction

% save *.csv file to NIRS_KIT 3D map 
xlsx_data = cell(size(Stat_T,2)+1,5);
xlsx_data(1,1:5) = {'ChID','MNI_x','MNI_y','MNI_z','Stat_Value'};
xlsx_data(2:end,:) = [num2cell([1:size(T_uncorrect,2)]'),num2cell(mni),num2cell(Stat_T')];
% xlswrite(fullfile(after_dir,[results_filename,'_',test_name,'_MNI.xlsx']),xlsx_data)
csv_write(fullfile(after_dir,[results_filename,'_',test_name,'_MNI.csv']),xlsx_data)
xlsx_data(2:end,:) = [num2cell([1:size(T_uncorrect,2)]'),num2cell(mni),num2cell(T_uncorrect')];
% xlswrite(fullfile(after_dir,[results_filename,'_',test_name,'_',str_alpha(3:end),'_MNI.xlsx']),xlsx_data)
csv_write(fullfile(after_dir,[results_filename,'_',test_name,'_',str_alpha(3:end),'_MNI.csv']),xlsx_data)
xlsx_data(2:end,:) = [num2cell([1:size(T_uncorrect,2)]'),num2cell(mni),num2cell(T_correct')];
% xlswrite(fullfile(after_dir,[results_filename,'_',test_name,'_FDR',str_alpha(3:end),'_MNI.xlsx']),xlsx_data)
csv_write(fullfile(after_dir,[results_filename,'_',test_name,'_FDR',str_alpha(3:end),'_MNI.csv']),xlsx_data)

% save *.img/hdr file to 3D map using Brainnetvierwer
cd(after_dir)
nirs2img([results_filename,'_',test_name,'.img'],mni,Stat_T',1,0,0)
nirs2img([results_filename,'_',test_name,'_',str_alpha(3:end),'.img'],mni,T_uncorrect',1,0,0)
nirs2img([results_filename,'_',test_name,'_FDR',str_alpha(3:end),'.img'],mni,T_correct',1,0,0)
disp('================================================ All finished ================================================')
